# Supplementary material for: (4Z)-4-[(2E)-1-Hy­droxy-3-(3-nitro­phen­yl)prop-2-en-1-yl­idene]-3-methyl-1-(4-methyl­phen­yl)-1H-pyrazol-5(4H)-one
Source: Acta Crystallogr Sect E Struct Rep Online. 2012 Jun 13;68(Pt 7):o2044. doi: 10.1107/S1600536812025238 (PMC3393312; doi:10.1107/S1600536812025238)
Supplement: Supplementary file 1 [file e-68-o2044-sup1.cif]

##############################################################################
#                                                                            #
# This CIF contains the data in a paper accepted for publication in          #
# Acta Crystallographica Section E. It conforms to the requirements of       #
# Notes for Authors for Acta Crystallographica Section E, and has been       #
# peer reviewed under the auspices of the IUCr Commission on Journals.       #
#                                                                            #
# Full details of the Crystallographic Information File format               #
# are given in the paper "The Crystallographic Information File (CIF):       #
# a New Standard Archive File for Crystallography" by S. R. Hall, F. H.      #
# Allen and I. D. Brown [Acta Cryst. (1991), A47, 655-685].                  #
#                                                                            #
# The current version of the core CIF dictionary is obtainable from          #
# ftp://ftp.iucr.org/pub/cif_core.dic.                                       #
#                                                                            #
# Software is freely available for graphical display of the structure(s)     #
# in this CIF. For information consult the CIF software page                 #
# http://www.iucr.org/resources/cif/software.                                #
#                                                                            #
# This file may be used for bona fide research purposes within the           #
# scientific community so long as proper attribution is given to the journal # 
# article from which it was obtained.                                        #
#                                                                            #
##############################################################################
data_global
_audit_creation_method     ?
_journal_date_recd_electronic     2012-06-03
_journal_date_accepted     2012-06-03
_journal_name_full     'Acta Crystallographica, Section E'
_journal_year     2012
_journal_volume     68
_journal_issue      7
_journal_page_first     o2044
_journal_page_last     o2044
_journal_paper_category     QO
_journal_paper_doi     10.1107/S1600536812025238
_journal_coeditor_code     HB6835
_publ_contact_author
;
Muhammad Nawaz Tahir
University of Sargodha
Department of Physics
Sargodha
Pakistan
;
_publ_contact_author_email     'dmntahir_uos@yahoo.com'
_publ_contact_author_fax     '0092 48 32 22 121'
_publ_contact_author_phone     '0092 48 92 30 914'
_publ_section_title
;\
(4<i>Z</i>)-4-[(2<i>E</i>)-1-Hydroxy-3-(3-nitrophenyl)prop-2-en-1-ylidene]-3-\
methyl-1-(4-methylphenyl)-1<i>H</i>-pyrazol-5(4<i>H</i>)-one
;
loop_
    _publ_author_name
    _publ_author_address
    'Faryal Chaudhry'
;
Institute of Chemistry
University of the Punjab
Lahore
Pakistan
;
    'Tahir, M. Nawaz'
;
University of Sargodha
Department of Physics
Sargodha
Pakistan
;
    'Misbahul Ain Khan'
;
Department of Chemistry
Islamia University
Bahawalpur
Pakistan
;
    'Ather, Abdul Qayyum'
;
Applied Chemistry Research Center
PCSIR Laboratories Complex
Lahore 54600
Pakistan
;
    'Nadia Asif'
;
Institute of Chemistry
University of the Punjab
Lahore
Pakistan
;
data_I
_audit_creation_method     SHELXL-97
_chemical_name_systematic
;
(4<i>Z</i>)-4-[(2<i>E</i>)-1-Hydroxy-3-(3-nitrophenyl)prop-2-en-1-ylidene]-
3-methyl-1-(4-methylphenyl)-1<i>H</i>-pyrazol-5(4<i>H</i>)-one
;
_chemical_name_common     ?
_chemical_formula_moiety     'C20 H17 N3 O4'
_chemical_formula_sum     'C20 H17 N3 O4'
_chemical_formula_iupac     'C20 H17 N3 O4'
_chemical_formula_weight     363.37
_symmetry_cell_setting     monoclinic
_symmetry_space_group_name_H-M     'C 2/c'
_symmetry_space_group_name_Hall     '-C 2yc'
loop_
    _symmetry_equiv_pos_site_id
    _symmetry_equiv_pos_as_xyz
    1 x,y,z
    2 -x,y,1/2-z
    3 -x,-y,-z
    4 x,-y,1/2+z
    5 1/2+x,1/2+y,z
    6 1/2-x,1/2+y,1/2-z
    7 1/2-x,1/2-y,-z
    8 1/2+x,1/2-y,1/2+z
_cell_length_a     19.8712(16)
_cell_length_b     12.1917(10)
_cell_length_c     16.733(2)
_cell_angle_alpha     90
_cell_angle_beta     121.188(4)
_cell_angle_gamma     90
_cell_volume     3467.9(6)
_cell_formula_units_Z     8
_cell_measurement_reflns_used     1823
_cell_measurement_theta_min     2.06
_cell_measurement_theta_max     26.00
_cell_measurement_temperature     296(2)
_exptl_crystal_description     rod
_exptl_crystal_colour     orange
_exptl_crystal_size_max     0.35
_exptl_crystal_size_mid     0.18
_exptl_crystal_size_min     0.17
_exptl_crystal_density_diffrn     1.390
_exptl_crystal_density_meas     ?
_exptl_crystal_density_method     'not measured'
_exptl_crystal_F_000     1520
_exptl_absorpt_coefficient_mu     0.099
_exptl_absorpt_correction_type     multi-scan
_exptl_absorpt_process_details     '(SADABS; Bruker, 2005)'
_exptl_absorpt_correction_T_min     0.972
_exptl_absorpt_correction_T_max     0.983
_exptl_special_details     ' '
_diffrn_ambient_temperature     296(2)
_diffrn_radiation_type     MoK\a
_diffrn_radiation_wavelength     0.71073
_diffrn_radiation_source     'fine-focus sealed tube'
_diffrn_radiation_monochromator     graphite
_diffrn_measurement_device_type     'Bruker Kappa APEXII CCD'
_diffrn_measurement_method     \w
_diffrn_detector_area_resol_mean     8.00
_diffrn_reflns_number     12231
_diffrn_reflns_av_R_equivalents     0.0392
_diffrn_reflns_av_sigmaI/netI     0.0557
_diffrn_reflns_theta_min     2.06
_diffrn_reflns_theta_max     26.00
_diffrn_reflns_theta_full     26.00
_diffrn_measured_fraction_theta_max     0.973
_diffrn_measured_fraction_theta_full     0.973
_diffrn_reflns_limit_h_min     -22
_diffrn_reflns_limit_h_max     24
_diffrn_reflns_limit_k_min     -15
_diffrn_reflns_limit_k_max     15
_diffrn_reflns_limit_l_min     -20
_diffrn_reflns_limit_l_max     13
_diffrn_standards_number     0
_diffrn_standards_interval_count     ?
_diffrn_standards_interval_time     ?
_diffrn_standards_decay_%     ?
_refine_special_details
;
Refinement of <i>F</i>^2^ against ALL reflections. The weighted <i>R</i>-factor
<i>wR</i> and goodness of fit <i>S</i> are based on <i>F</i>^2^, conventional
<i>R</i>-factors <i>R</i> are based on <i>F</i>, with <i>F</i> set to zero for
negative <i>F</i>^2^. The threshold expression of <i>F</i>^2^ >
\s(<i>F</i>^2^) is used only for calculating <i>R</i>-factors(gt) <i>etc</i>.
and is not relevant to the choice of reflections for refinement.
<i>R</i>-factors based on <i>F</i>^2^ are statistically about twice as large
as those based on <i>F</i>, and <i>R</i>- factors based on ALL data will be
even larger.
;
_reflns_number_total     3328
_reflns_number_gt     1823
_reflns_threshold_expression     I>2\s(I)
_refine_ls_structure_factor_coef     Fsqd
_refine_ls_matrix_type     full
_refine_ls_R_factor_all     0.1160
_refine_ls_R_factor_gt     0.0522
_refine_ls_wR_factor_gt     0.1160
_refine_ls_wR_factor_ref     0.1426
_refine_ls_goodness_of_fit_ref     1.015
_refine_ls_restrained_S_all     1.015
_refine_ls_number_reflns     3328
_refine_ls_number_parameters     247
_refine_ls_number_restraints     0
_refine_ls_hydrogen_treatment     constr
_refine_ls_weighting_scheme     calc
_refine_ls_weighting_details
                 'calc w=1/[\s^2^(Fo^2^)+(0.0688P)^2^] where P=(Fo^2^+2Fc^2^)/3'
_atom_sites_solution_hydrogens     geom
_atom_sites_solution_primary     direct
_atom_sites_solution_secondary     difmap
_refine_ls_shift/su_max     0.000
_refine_ls_shift/su_mean     0.000
_refine_diff_density_max     0.160
_refine_diff_density_min     -0.216
loop_
    _atom_type_symbol
    _atom_type_description
    _atom_type_scat_dispersion_real
    _atom_type_scat_dispersion_imag
    _atom_type_scat_source
    'C' 'C' 0.0033 0.0016
                         'International Tables Vol C Tables 4.2.6.8 and 6.1.1.4'
    'H' 'H' 0.0000 0.0000
                         'International Tables Vol C Tables 4.2.6.8 and 6.1.1.4'
    'N' 'N' 0.0061 0.0033
                         'International Tables Vol C Tables 4.2.6.8 and 6.1.1.4'
    'O' 'O' 0.0106 0.0060
                         'International Tables Vol C Tables 4.2.6.8 and 6.1.1.4'
_computing_data_collection     'APEX2 (Bruker, 2009)'
_computing_cell_refinement     'SAINT (Bruker, 2009)'
_computing_data_reduction     'SAINT (Bruker, 2009)'
_computing_structure_solution     'SHELXS97 (Sheldrick, 2008)'
_computing_structure_refinement     'SHELXL97 (Sheldrick, 2008)'
_computing_molecular_graphics
                  'ORTEP-3 for Windows (Farrugia, 1997) and PLATON (Spek, 2009)'
_computing_publication_material
;
WinGX (Farrugia, 1999) and PLATON (Spek, 2009)
;
loop_
    _atom_site_type_symbol
    _atom_site_label
    _atom_site_fract_x
    _atom_site_fract_y
    _atom_site_fract_z
    _atom_site_U_iso_or_equiv
    _atom_site_thermal_displace_type
    _atom_site_calc_flag
    _atom_site_refinement_flags
    _atom_site_occupancy
    _atom_site_disorder_assembly
    _atom_site_disorder_group
    O O1 -0.08035(9) 0.17748(13) 0.26833(13) 0.0730(6) Uani . . 1.000 . -16
    O O2 0.04784(9) 0.17674(14) 0.42872(13) 0.0821(7) Uani . . 1.000 . -16
    O O3 0.36766(10) 0.22769(14) 0.89614(12) 0.0776(7) Uani . . 1.000 . -16
    O O4 0.45928(10) 0.10845(15) 0.95844(14) 0.0945(8) Uani . . 1.000 . -16
    N N1 -0.12499(10) -0.00138(14) 0.21735(13) 0.0471(6) Uani . . 1.000 . -16
    N N2 -0.09808(10) -0.10774(14) 0.24985(14) 0.0569(7) Uani . . 1.000 . -16
    N N3 0.39439(11) 0.13844(17) 0.89657(14) 0.0581(8) Uani . . 1.000 . -16
    C C1 -0.19601(12) 0.01116(18) 0.12989(15) 0.0455(8) Uani . . 1.000 . -16
    C C2 -0.23410(13) -0.0800(2) 0.07708(16) 0.0553(8) Uani . . 1.000 . -16
    C C3 -0.30350(13) -0.0687(2) -0.00721(17) 0.0605(9) Uani . . 1.000 . -16
    C C4 -0.33702(12) 0.0320(2) -0.04231(17) 0.0580(9) Uani . . 1.000 . -16
    C C5 -0.29776(13) 0.1220(2) 0.01114(18) 0.0625(9) Uani . . 1.000 . -16
    C C6 -0.22799(13) 0.11356(19) 0.09640(17) 0.0570(9) Uani . . 1.000 . -16
    C C7 -0.41344(14) 0.0434(3) -0.13425(18) 0.0807(10) Uani . . 1.000 . -16
    C C8 -0.03201(13) -0.09808(19) 0.32890(17) 0.0529(8) Uani . . 1.000 . -16
    C C9 0.01174(15) -0.19835(19) 0.3795(2) 0.0829(10) Uani . . 1.000 . -16
    C C10 -0.01225(12) 0.01440(18) 0.35383(16) 0.0470(7) Uani . . 1.000 . -16
    C C11 -0.07411(12) 0.07485(18) 0.27784(16) 0.0498(8) Uani . . 1.000 . -16
    C C12 0.04790(12) 0.06930(19) 0.42923(16) 0.0529(8) Uani . . 1.000 . -16
    C C13 0.11229(12) 0.01857(19) 0.51147(15) 0.0524(8) Uani . . 1.000 . -16
    C C14 0.16670(12) 0.07441(19) 0.58368(16) 0.0558(8) Uani . . 1.000 . -16
    C C15 0.23504(12) 0.03180(18) 0.66822(15) 0.0468(8) Uani . . 1.000 . -16
    C C16 0.28189(12) 0.10222(17) 0.74142(16) 0.0484(7) Uani . . 1.000 . -16
    C C17 0.34695(11) 0.06209(17) 0.82033(15) 0.0462(7) Uani . . 1.000 . -16
    C C18 0.36860(12) -0.04585(19) 0.83085(17) 0.0533(8) Uani . . 1.000 . -16
    C C19 0.32218(13) -0.11635(19) 0.75823(18) 0.0594(9) Uani . . 1.000 . -16
    C C20 0.25664(13) -0.07833(19) 0.67876(17) 0.0558(8) Uani . . 1.000 . -16
    H H2 -0.21290 -0.14941 0.09841 0.0664 Uiso . . 1.000 . -16
    H H2A 0.00843 0.19892 0.38131 0.0985 Uiso . . 1.000 . -16
    H H3 -0.32857 -0.13128 -0.04158 0.0726 Uiso . . 1.000 . -16
    H H5 -0.31886 0.19129 -0.01079 0.0749 Uiso . . 1.000 . -16
    H H6 -0.20295 0.17621 0.13074 0.0684 Uiso . . 1.000 . -16
    H H7A -0.41585 -0.01104 -0.17713 0.1210 Uiso . . 1.000 . -16
    H H7B -0.41647 0.11515 -0.15951 0.1210 Uiso . . 1.000 . -16
    H H7C -0.45667 0.03326 -0.12467 0.1210 Uiso . . 1.000 . -16
    H H9A 0.01385 -0.20300 0.43799 0.1245 Uiso . . 1.000 . -16
    H H9B 0.06423 -0.19504 0.39072 0.1245 Uiso . . 1.000 . -16
    H H9C -0.01457 -0.26184 0.34237 0.1245 Uiso . . 1.000 . -16
    H H13 0.11552 -0.05758 0.51357 0.0629 Uiso . . 1.000 . -16
    H H14 0.16074 0.15024 0.58025 0.0669 Uiso . . 1.000 . -16
    H H16 0.26930 0.17631 0.73710 0.0581 Uiso . . 1.000 . -16
    H H18 0.41302 -0.07088 0.88501 0.0640 Uiso . . 1.000 . -16
    H H19 0.33541 -0.19024 0.76316 0.0712 Uiso . . 1.000 . -16
    H H20 0.22594 -0.12729 0.63083 0.0669 Uiso . . 1.000 . -16
loop_
    _atom_site_aniso_label
    _atom_site_aniso_U_11
    _atom_site_aniso_U_22
    _atom_site_aniso_U_33
    _atom_site_aniso_U_12
    _atom_site_aniso_U_13
    _atom_site_aniso_U_23
    O1 0.0611(11) 0.0537(9) 0.0678(13) 0.0053(8) 0.0077(10) 0.0014(9)
    O2 0.0631(12) 0.0662(11) 0.0690(15) 0.0031(8) 0.0003(10) -0.0037(10)
    O3 0.0780(12) 0.0638(11) 0.0603(13) 0.0089(9) 0.0141(10) -0.0164(10)
    O4 0.0616(12) 0.0917(13) 0.0686(14) 0.0114(10) -0.0097(11) -0.0236(11)
    N1 0.0395(10) 0.0538(10) 0.0368(11) 0.0017(8) 0.0119(9) 0.0074(9)
    N2 0.0505(11) 0.0524(11) 0.0455(13) -0.0008(9) 0.0091(11) 0.0111(10)
    N3 0.0515(12) 0.0620(13) 0.0438(14) 0.0006(10) 0.0127(11) -0.0069(11)
    C1 0.0357(11) 0.0600(14) 0.0367(14) 0.0024(10) 0.0158(11) 0.0056(12)
    C2 0.0492(13) 0.0615(14) 0.0434(15) 0.0006(11) 0.0156(13) 0.0049(13)
    C3 0.0494(14) 0.0755(17) 0.0424(16) -0.0071(12) 0.0138(13) -0.0026(14)
    C4 0.0393(12) 0.0889(18) 0.0383(14) 0.0042(13) 0.0147(12) 0.0052(15)
    C5 0.0512(14) 0.0725(17) 0.0488(17) 0.0145(12) 0.0154(14) 0.0123(14)
    C6 0.0497(14) 0.0627(15) 0.0462(16) 0.0065(11) 0.0161(13) 0.0020(12)
    C7 0.0519(14) 0.118(2) 0.0482(17) 0.0107(15) 0.0090(14) 0.0060(17)
    C8 0.0438(13) 0.0600(14) 0.0410(15) -0.0024(10) 0.0121(12) 0.0089(12)
    C9 0.0701(17) 0.0590(15) 0.071(2) -0.0015(13) 0.0023(16) 0.0208(15)
    C10 0.0364(11) 0.0599(14) 0.0382(13) -0.0017(10) 0.0148(11) 0.0039(12)
    C11 0.0426(13) 0.0560(14) 0.0432(15) 0.0002(11) 0.0169(12) 0.0001(12)
    C12 0.0452(13) 0.0583(14) 0.0481(16) 0.0013(11) 0.0192(13) 0.0009(13)
    C13 0.0395(12) 0.0648(14) 0.0394(15) -0.0024(11) 0.0108(12) -0.0002(13)
    C14 0.0469(13) 0.0640(14) 0.0457(16) 0.0008(11) 0.0164(13) 0.0018(13)
    C15 0.0394(12) 0.0590(14) 0.0367(13) -0.0045(10) 0.0160(11) -0.0026(12)
    C16 0.0458(12) 0.0510(12) 0.0426(14) 0.0001(10) 0.0187(12) -0.0044(12)
    C17 0.0406(12) 0.0556(13) 0.0352(13) -0.0061(10) 0.0146(12) -0.0081(12)
    C18 0.0424(12) 0.0589(14) 0.0462(15) 0.0034(11) 0.0141(12) 0.0009(13)
    C19 0.0539(14) 0.0516(13) 0.0542(17) -0.0058(11) 0.0150(14) -0.0048(13)
    C20 0.0475(13) 0.0571(14) 0.0496(16) -0.0116(11) 0.0159(13) -0.0092(13)
_geom_special_details
;
Bond distances, angles <i>etc</i>. have been calculated using the rounded
fractional coordinates. All su's are estimated from the variances of the
(full) variance-covariance matrix. The cell e.s.d.'s are taken into account in
the estimation of distances, angles and torsion angles
;
loop_
    _geom_bond_atom_site_label_1
    _geom_bond_atom_site_label_2
    _geom_bond_site_symmetry_1
    _geom_bond_site_symmetry_2
    _geom_bond_distance
    _geom_bond_publ_flag
    O1 C11 . . 1.259(3) no
    O2 C12 . . 1.310(3) no
    O3 N3 . . 1.209(3) no
    O4 N3 . . 1.219(3) no
    O2 H2A . . 0.8200 no
    N1 C1 . . 1.421(3) no
    N1 C11 . . 1.360(3) no
    N1 N2 . . 1.401(2) no
    N2 C8 . . 1.300(3) no
    N3 C17 . . 1.462(3) no
    C1 C2 . . 1.377(3) no
    C1 C6 . . 1.381(3) no
    C2 C3 . . 1.377(4) no
    C3 C4 . . 1.375(3) no
    C4 C5 . . 1.375(4) no
    C4 C7 . . 1.508(4) no
    C5 C6 . . 1.386(4) no
    C8 C10 . . 1.428(3) no
    C8 C9 . . 1.485(4) no
    C10 C11 . . 1.433(3) no
    C10 C12 . . 1.381(3) no
    C12 C13 . . 1.446(3) no
    C13 C14 . . 1.319(3) no
    C14 C15 . . 1.458(3) no
    C15 C20 . . 1.393(3) no
    C15 C16 . . 1.387(3) no
    C16 C17 . . 1.373(3) no
    C17 C18 . . 1.367(3) no
    C18 C19 . . 1.380(3) no
    C19 C20 . . 1.373(4) no
    C2 H2 . . 0.9300 no
    C3 H3 . . 0.9300 no
    C5 H5 . . 0.9300 no
    C6 H6 . . 0.9300 no
    C7 H7A . . 0.9600 no
    C7 H7B . . 0.9600 no
    C7 H7C . . 0.9600 no
    C9 H9A . . 0.9600 no
    C9 H9B . . 0.9600 no
    C9 H9C . . 0.9600 no
    C13 H13 . . 0.9300 no
    C14 H14 . . 0.9300 no
    C16 H16 . . 0.9300 no
    C18 H18 . . 0.9300 no
    C19 H19 . . 0.9300 no
    C20 H20 . . 0.9300 no
loop_
    _geom_angle_atom_site_label_1
    _geom_angle_atom_site_label_2
    _geom_angle_atom_site_label_3
    _geom_angle_site_symmetry_1
    _geom_angle_site_symmetry_2
    _geom_angle_site_symmetry_3
    _geom_angle
    _geom_angle_publ_flag
    C12 O2 H2A . . . 109.00 no
    N2 N1 C11 . . . 110.88(18) no
    C1 N1 C11 . . . 130.70(18) no
    N2 N1 C1 . . . 118.39(17) no
    N1 N2 C8 . . . 107.02(18) no
    O3 N3 C17 . . . 119.0(2) no
    O4 N3 C17 . . . 118.1(2) no
    O3 N3 O4 . . . 122.9(2) no
    N1 C1 C6 . . . 121.2(2) no
    C2 C1 C6 . . . 119.0(2) no
    N1 C1 C2 . . . 119.8(2) no
    C1 C2 C3 . . . 120.2(2) no
    C2 C3 C4 . . . 122.3(2) no
    C3 C4 C7 . . . 121.8(2) no
    C5 C4 C7 . . . 121.5(2) no
    C3 C4 C5 . . . 116.7(2) no
    C4 C5 C6 . . . 122.6(2) no
    C1 C6 C5 . . . 119.3(2) no
    N2 C8 C9 . . . 119.4(2) no
    N2 C8 C10 . . . 111.4(2) no
    C9 C8 C10 . . . 129.3(2) no
    C8 C10 C12 . . . 135.2(2) no
    C11 C10 C12 . . . 120.0(2) no
    C8 C10 C11 . . . 104.8(2) no
    O1 C11 C10 . . . 127.3(2) no
    N1 C11 C10 . . . 105.93(19) no
    O1 C11 N1 . . . 126.7(2) no
    O2 C12 C13 . . . 115.6(2) no
    C10 C12 C13 . . . 125.7(2) no
    O2 C12 C10 . . . 118.8(2) no
    C12 C13 C14 . . . 123.6(2) no
    C13 C14 C15 . . . 127.9(2) no
    C14 C15 C20 . . . 122.5(2) no
    C16 C15 C20 . . . 117.6(2) no
    C14 C15 C16 . . . 119.9(2) no
    C15 C16 C17 . . . 119.7(2) no
    N3 C17 C18 . . . 118.9(2) no
    C16 C17 C18 . . . 122.9(2) no
    N3 C17 C16 . . . 118.21(19) no
    C17 C18 C19 . . . 117.6(2) no
    C18 C19 C20 . . . 120.6(2) no
    C15 C20 C19 . . . 121.6(2) no
    C1 C2 H2 . . . 120.00 no
    C3 C2 H2 . . . 120.00 no
    C2 C3 H3 . . . 119.00 no
    C4 C3 H3 . . . 119.00 no
    C4 C5 H5 . . . 119.00 no
    C6 C5 H5 . . . 119.00 no
    C1 C6 H6 . . . 120.00 no
    C5 C6 H6 . . . 120.00 no
    C4 C7 H7A . . . 109.00 no
    C4 C7 H7B . . . 109.00 no
    C4 C7 H7C . . . 109.00 no
    H7A C7 H7B . . . 109.00 no
    H7A C7 H7C . . . 109.00 no
    H7B C7 H7C . . . 109.00 no
    C8 C9 H9A . . . 109.00 no
    C8 C9 H9B . . . 109.00 no
    C8 C9 H9C . . . 109.00 no
    H9A C9 H9B . . . 110.00 no
    H9A C9 H9C . . . 110.00 no
    H9B C9 H9C . . . 109.00 no
    C12 C13 H13 . . . 118.00 no
    C14 C13 H13 . . . 118.00 no
    C13 C14 H14 . . . 116.00 no
    C15 C14 H14 . . . 116.00 no
    C15 C16 H16 . . . 120.00 no
    C17 C16 H16 . . . 120.00 no
    C17 C18 H18 . . . 121.00 no
    C19 C18 H18 . . . 121.00 no
    C18 C19 H19 . . . 120.00 no
    C20 C19 H19 . . . 120.00 no
    C15 C20 H20 . . . 119.00 no
    C19 C20 H20 . . . 119.00 no
loop_
    _geom_torsion_atom_site_label_1
    _geom_torsion_atom_site_label_2
    _geom_torsion_atom_site_label_3
    _geom_torsion_atom_site_label_4
    _geom_torsion_site_symmetry_1
    _geom_torsion_site_symmetry_2
    _geom_torsion_site_symmetry_3
    _geom_torsion_site_symmetry_4
    _geom_torsion
    _geom_torsion_publ_flag
    C1 N1 N2 C8 . . . . 178.4(2) no
    C11 N1 N2 C8 . . . . 0.1(3) no
    N2 N1 C1 C2 . . . . -3.6(4) no
    N2 N1 C1 C6 . . . . 176.3(2) no
    C11 N1 C1 C2 . . . . 174.2(3) no
    C11 N1 C1 C6 . . . . -5.8(4) no
    N2 N1 C11 O1 . . . . 178.6(3) no
    N2 N1 C11 C10 . . . . -1.2(3) no
    C1 N1 C11 O1 . . . . 0.6(5) no
    C1 N1 C11 C10 . . . . -179.1(3) no
    N1 N2 C8 C9 . . . . -178.7(2) no
    N1 N2 C8 C10 . . . . 1.0(3) no
    O3 N3 C17 C16 . . . . 14.1(4) no
    O3 N3 C17 C18 . . . . -165.3(2) no
    O4 N3 C17 C16 . . . . -166.5(2) no
    O4 N3 C17 C18 . . . . 14.1(4) no
    N1 C1 C2 C3 . . . . 179.2(2) no
    C6 C1 C2 C3 . . . . -0.8(4) no
    N1 C1 C6 C5 . . . . -179.4(3) no
    C2 C1 C6 C5 . . . . 0.6(4) no
    C1 C2 C3 C4 . . . . 0.6(4) no
    C2 C3 C4 C5 . . . . -0.1(4) no
    C2 C3 C4 C7 . . . . -179.4(3) no
    C3 C4 C5 C6 . . . . -0.2(4) no
    C7 C4 C5 C6 . . . . 179.2(3) no
    C4 C5 C6 C1 . . . . -0.1(4) no
    N2 C8 C10 C11 . . . . -1.7(3) no
    N2 C8 C10 C12 . . . . 177.5(3) no
    C9 C8 C10 C11 . . . . 178.0(3) no
    C9 C8 C10 C12 . . . . -2.8(5) no
    C8 C10 C11 O1 . . . . -178.1(3) no
    C8 C10 C11 N1 . . . . 1.7(3) no
    C12 C10 C11 O1 . . . . 2.6(4) no
    C12 C10 C11 N1 . . . . -177.7(2) no
    C8 C10 C12 O2 . . . . 179.6(3) no
    C8 C10 C12 C13 . . . . -1.2(5) no
    C11 C10 C12 O2 . . . . -1.3(4) no
    C11 C10 C12 C13 . . . . 177.9(3) no
    O2 C12 C13 C14 . . . . 2.3(4) no
    C10 C12 C13 C14 . . . . -177.0(3) no
    C12 C13 C14 C15 . . . . -177.9(3) no
    C13 C14 C15 C16 . . . . -173.4(3) no
    C13 C14 C15 C20 . . . . 7.5(5) no
    C14 C15 C16 C17 . . . . -178.9(2) no
    C20 C15 C16 C17 . . . . 0.2(4) no
    C14 C15 C20 C19 . . . . 178.6(3) no
    C16 C15 C20 C19 . . . . -0.5(4) no
    C15 C16 C17 N3 . . . . -179.2(2) no
    C15 C16 C17 C18 . . . . 0.1(4) no
    N3 C17 C18 C19 . . . . 179.2(2) no
    C16 C17 C18 C19 . . . . -0.1(4) no
    C17 C18 C19 C20 . . . . -0.2(4) no
    C18 C19 C20 C15 . . . . 0.5(4) no
loop_
    _geom_hbond_atom_site_label_D
    _geom_hbond_atom_site_label_H
    _geom_hbond_atom_site_label_A
    _geom_hbond_site_symmetry_A
    _geom_hbond_distance_DH
    _geom_hbond_distance_HA
    _geom_hbond_distance_DA
    _geom_hbond_angle_DHA
    _geom_hbond_publ_flag
    O2 H2A O1 . 0.82 1.82 2.571(3) 152 yes
    C6 H6 O1 . 0.93 2.33 2.958(3) 125 yes
    C18 H18 O4 3_657 0.93 2.57 3.496(3) 171 yes
    C20 H20 O3 6_546 0.93 2.43 3.172(3) 136 yes
_iucr_refine_instructions_details
;
TITL KAM850_0m in P2(1)/n
CELL 0.71073 15.9329 4.6028 20.1524 90.000 106.005 90.000
ZERR 4.00 0.0026 0.0006 0.0033 0.000 0.007 0.000
LATT 1
SYMM -x+1/2, y+1/2, -z+1/2
SFAC C  H  N  O  S
UNIT 52  68  4  20  4
OMIT -3 50.1
L.S. 20
ACTA
BOND $H
htab
conf
list 4
FMAP 2
PLAN 8
TEMP 23.000
WGHT    0.058300    0.324400
EXTI    0.010831
FVAR       0.18773
S1    5    0.319490    0.038396    0.499214    11.00000    0.04974    0.05630 =
         0.05082   -0.00006    0.02221    0.00043
O1    4    0.267419    0.099683    0.358641    11.00000    0.08126    0.08782 =
         0.05714   -0.00126    0.02259    0.02607
O2    4    0.106502    0.712374    0.480565    11.00000    0.06299    0.07551 =
         0.05243    0.00638    0.02492    0.01522
O3    4    0.124518    0.643834    0.593473    11.00000    0.05615    0.06750 =
         0.05350    0.00355    0.02787    0.00855
O4    4    0.414182   -0.112050    0.696326    11.00000    0.09535    0.09411 =
         0.05037    0.00528    0.01617    0.02884
O5    4    0.440695   -0.274805    0.599820    11.00000    0.05507    0.06376 =
         0.05695    0.00642    0.01717    0.01084
N1    3    0.198120    0.387885    0.416962    11.00000    0.05348    0.05936 =
         0.04396    0.00300    0.02322    0.00826
AFIX  43
H1    2    0.159021    0.520595    0.412849    11.00000   -1.20000
AFIX   0
C1    1    0.237080    0.288605    0.482584    11.00000    0.04104    0.04682 =
         0.04547    0.00227    0.02011   -0.00470
C2    1    0.215184    0.381093    0.541055    11.00000    0.04157    0.04882 =
         0.04504   -0.00453    0.01755   -0.00394
C3    1    0.267960    0.243317    0.601538    11.00000    0.04140    0.04989 =
         0.04741    0.00015    0.01755   -0.00943
C4    1    0.327655    0.056027    0.586857    11.00000    0.04590    0.05354 =
         0.04564    0.00233    0.02134   -0.00550
C5    1    0.215572    0.295805    0.357489    11.00000    0.06057    0.06731 =
         0.05193   -0.00087    0.02457   -0.00712
C6    1    0.166053    0.447191    0.292977    11.00000    0.07786    0.09416 =
         0.04966    0.00537    0.02916    0.00515
AFIX 137
H6A   2    0.186418    0.381223    0.254958    11.00000   -1.50000
H6B   2    0.174965    0.653038    0.298521    11.00000   -1.50000
H6C   2    0.104960    0.404576    0.284005    11.00000   -1.50000
AFIX   0
C7    1    0.144961    0.591752    0.534162    11.00000    0.05056    0.05046 =
         0.05628   -0.00359    0.02637   -0.01149
C8    1    0.051920    0.843398    0.588340    11.00000    0.04608    0.06542 =
         0.06340   -0.00200    0.02052    0.00877
AFIX  23
H8A   2    0.000309    0.775091    0.553960    11.00000   -1.20000
H8B   2    0.066551    1.035161    0.574951    11.00000   -1.20000
AFIX   0
C9    1    0.035292    0.854959    0.657894    11.00000    0.07479    0.11395 =
         0.07044    0.00060    0.04585    0.01557
AFIX 137
H9A   2    0.085478    0.934269    0.690891    11.00000   -1.50000
H9B   2    0.024304    0.662371    0.671768    11.00000   -1.50000
H9C   2   -0.014566    0.975648    0.655612    11.00000   -1.50000
AFIX   0
C10   1    0.262507    0.295814    0.674243    11.00000    0.06542    0.07829 =
         0.04650    0.00023    0.02122    0.00514
AFIX 137
H10A  2    0.274469    0.496565    0.686032    11.00000   -1.50000
H10B  2    0.304616    0.176218    0.705761    11.00000   -1.50000
H10C  2    0.204970    0.248016    0.677131    11.00000   -1.50000
AFIX   0
C11   1    0.396297   -0.115927    0.633838    11.00000    0.05291    0.05692 =
         0.05752   -0.00005    0.01559   -0.00204
C12   1    0.513986   -0.439139    0.641823    11.00000    0.05783    0.07035 =
         0.06769    0.00958    0.00965    0.01041
AFIX  23
H12A  2    0.494278   -0.573464    0.671457    11.00000   -1.20000
H12B  2    0.556698   -0.309049    0.670636    11.00000   -1.20000
AFIX   0
C13   1    0.553910   -0.603489    0.593158    11.00000    0.05393    0.07621 =
         0.08265    0.00820    0.02766    0.01546
AFIX 137
H13A  2    0.573240   -0.468349    0.564193    11.00000   -1.50000
H13B  2    0.511085   -0.731562    0.564998    11.00000   -1.50000
H13C  2    0.602773   -0.714982    0.619360    11.00000   -1.50000
HKLF 4
REM  KAM850_0m in P2(1)/n
REM R1 =  0.0651 for   1311 Fo > 4sig(Fo)  and  0.1434 for all   2518 data
REM    186 parameters refined using      0 restraints
END
WGHT      0.0583      0.3245
REM Highest difference peak  0.253,  deepest hole -0.225,  1-sigma level  0.060
Q1    1   0.4013 -0.3746  0.5412  11.00000  0.05    0.25
Q2    1   0.1064  0.5520  0.2935  11.00000  0.05    0.24
Q3    1   0.2738  0.1764  0.4805  11.00000  0.05    0.23
Q4    1   0.2630 -0.1655  0.4771  11.00000  0.05    0.23
Q5    1   0.4109 -0.0765  0.5819  11.00000  0.05    0.23
Q6    1  -0.0040  0.9846  0.5195  11.00000  0.05    0.22
Q7    1   0.3030  0.0923  0.6005  11.00000  0.05    0.22
Q8    1   0.1386  0.2791  0.2609  11.00000  0.05    0.22
;
