# Supplementary material for: (4Z)-4-[(2E)-1-Hy­droxy-3-(3-nitro­phen­yl)prop-2-en-1-yl­idene]-3-methyl-1-(4-methyl­phen­yl)-1H-pyrazol-5(4H)-one
Source: Acta Crystallogr Sect E Struct Rep Online. 2012 Jun 13;68(Pt 7):o2044. doi: 10.1107/S1600536812025238 (PMC3393312; doi:10.1107/S1600536812025238)
Supplement: Supplementary file 2 [file e-68-o2044-Isup2.hkl]

#
# h,k,l, Fc-squared, Fo-squared, sigma(Fo-squared) and status flag
#
data_I
_shelx_title ' CR1 in C2/c'
_shelx_refln_list_code          4
_shelx_F_calc_maximum      723.81
_exptl_crystal_F_000      1520.00
_reflns_d_resolution_high  0.8107
 
loop_
 _symmetry_equiv_pos_as_xyz
 'x, y, z'
 '-x, y, -z+1/2'
 'x+1/2, y+1/2, z'
 '-x+1/2, y+1/2, -z+1/2'
 '-x, -y, -z'
 'x, -y, z-1/2'
 '-x+1/2, -y+1/2, -z'
 'x+1/2, -y+1/2, z-1/2'
 
_cell_length_a    19.8712
_cell_length_b    12.1917
_cell_length_c    16.7331
_cell_angle_alpha  90.000
_cell_angle_beta  121.188
_cell_angle_gamma  90.000
 
_shelx_F_squared_multiplier     1.000
 
loop_
 _refln_index_h
 _refln_index_k
 _refln_index_l
 _refln_F_squared_calc
 _refln_F_squared_meas
 _refln_F_squared_sigma
 _refln_observed_status
   2   0   0      887.94      792.26     12.08 o
   4   0   0      342.53      367.47     11.42 o
   6   0   0     3650.81     3490.66     49.29 o
   8   0   0      231.17      213.07     13.47 o
  10   0   0        2.80      -10.79      7.19 o
  12   0   0      203.16      189.25     18.77 o
  14   0   0      366.57      347.51     34.93 o
  16   0   0       35.73       65.58     36.43 o
  18   0   0        0.85       -9.72     24.29 o
  20   0   0        0.25       68.01     34.00 o
   1   1   0    15209.24    14220.34     86.47 o
   3   1   0    22674.62    20703.21    140.02 o
   5   1   0      345.36      341.97      9.62 o
   7   1   0      918.89      883.45     16.76 o
   9   1   0     3494.87     4060.82     45.85 o
  11   1   0      202.65      209.96     11.78 o
  13   1   0        2.29      -11.73      7.82 o
  15   1   0       64.78       41.31     17.53 o
  17   1   0      748.63      728.95     48.09 o
  19   1   0      129.16       75.29     24.04 o
   0   2   0   133459.22   115118.91   1201.07 o
   2   2   0    18052.52    16256.41    108.89 o
   4   2   0      812.62      674.97     16.22 o
   6   2   0      147.26      161.76     11.76 o
   8   2   0      473.55      567.53     17.08 o
  10   2   0        0.16       -6.81      5.34 o
  12   2   0       12.29       25.16     15.23 o
  14   2   0      217.31      249.72     26.43 o
  16   2   0       29.26       15.83     36.34 o
  18   2   0        0.01       -0.44     18.66 o
  20   2   0        0.11        9.72     20.61 o
   1   3   0      454.14      483.54     11.85 o
   3   3   0    10578.05     9550.66     72.21 o
   5   3   0     1153.64     1354.14     19.02 o
   7   3   0     1059.28     1039.61     20.89 o
   9   3   0     4656.14     4716.66     52.31 o
  11   3   0       72.19       77.42      9.93 o
  13   3   0     1871.29     1932.32     47.31 o
  15   3   0       53.24       37.01     16.01 o
  17   3   0      363.11      368.36     35.94 o
  19   3   0        0.01        7.29     21.86 o
   0   4   0     8769.04     8155.52    110.00 o
   2   4   0     1149.48     1158.25     18.13 o
   4   4   0     7797.10     7826.28     68.92 o
   6   4   0     4998.79     5472.46     56.21 o
   8   4   0     6521.32     6770.86     64.50 o
  10   4   0        0.01       -4.36      7.27 o
  12   4   0        0.58       -0.92      8.49 o
  14   4   0      468.00      453.09     33.29 o
  16   4   0     1189.52     1349.24     56.60 o
  18   4   0       34.88       31.58     20.61 o
  20   4   0        7.20       24.29     20.61 o
   1   5   0     9195.07     9741.53     93.12 o
   3   5   0       37.76       28.33      6.30 o
   5   5   0     4202.45     4079.58     44.02 o
   7   5   0      266.34      268.55     13.15 o
   9   5   0      775.92      801.36     22.72 o
  11   5   0       91.81       89.27     16.40 o
  13   5   0      778.48      828.45     41.75 o
  15   5   0      640.62      677.89     46.28 o
  17   5   0       37.23       30.64     22.13 o
  19   5   0        9.92       -2.43     20.61 o
   0   6   0     2005.64     2007.74     59.60 o
   2   6   0     3727.13     3715.77     43.60 o
   4   6   0     1025.96     1070.89     23.18 o
   6   6   0       55.80       67.21      8.89 o
   8   6   0      124.09      155.84     11.40 o
  10   6   0     1575.84     1556.57     35.01 o
  12   6   0       36.05       17.30     14.42 o
  14   6   0       29.36       48.58     29.15 o
  16   6   0      221.28      228.73     30.91 o
  18   6   0        7.24        9.72     20.61 o
   1   7   0        1.43       24.10      9.07 o
   3   7   0     3225.25     3471.56     42.23 o
   5   7   0        5.66       -2.17      9.82 o
   7   7   0      897.95      956.43     25.15 o
   9   7   0      859.54      905.01     30.52 o
  11   7   0      171.72      163.67     19.69 o
  13   7   0       73.00       57.08     19.83 o
  15   7   0      416.44      371.97     37.32 o
  17   7   0       11.06       11.92     18.66 o
   0   8   0       60.27       70.03     16.34 o
   2   8   0      595.55      599.38     19.92 o
   4   8   0      236.94      206.11     14.23 o
   6   8   0      135.86      144.41     12.90 o
   8   8   0      666.79      657.62     35.76 o
  10   8   0     1814.84     1669.41     58.20 o
  12   8   0      783.93      813.04     49.72 o
  14   8   0      133.24       99.75     34.00 o
  16   8   0        0.66       26.31     31.58 o
   1   9   0       33.47       57.11     10.22 o
   3   9   0      171.69      178.10     15.71 o
   5   9   0       80.31       81.37     17.64 o
   7   9   0      874.65      853.07     31.27 o
   9   9   0      971.21      944.68     73.62 o
  11   9   0       63.92       53.32     17.62 o
  13   9   0        4.75        0.88     18.66 o
  15   9   0        3.96        7.29     21.86 o
   0  10   0     1599.34     1499.78     48.59 o
   2  10   0       75.19       65.04     18.92 o
   4  10   0      799.87      798.38     30.78 o
   6  10   0        0.47       10.01     14.60 o
   8  10   0        1.05       11.10     14.14 o
  10  10   0      165.86      136.43     23.00 o
  12  10   0       48.09       20.24     19.76 o
  14  10   0       12.20       33.63     22.13 o
   1  11   0     2865.10     2853.94     58.29 o
   3  11   0      191.96      169.29     19.53 o
   5  11   0      346.15      379.48     27.39 o
   7  11   0      111.37       99.12     18.40 o
   9  11   0        4.55       15.30     16.36 o
  11  11   0        4.99      -17.00     18.89 o
  13  11   0       38.38       26.37     23.32 o
   0  12   0      125.89       80.71     29.15 o
   2  12   0       31.32       29.83     11.64 o
   4  12   0       22.41        2.95     14.43 o
   6  12   0      121.23      128.90     24.49 o
   8  12   0       18.70       30.48     23.21 o
  10  12   0       38.37       64.62     25.99 o
  12  12   0        0.06        4.86     36.43 o
   1  13   0       36.72        4.10     16.59 o
   3  13   0       83.69       97.68     17.33 o
   5  13   0       25.85       14.62     13.05 o
   7  13   0        0.07      -25.18     16.78 o
   9  13   0       97.60      133.13     41.68 o
   0  14   0        4.07        1.77     16.87 o
   2  14   0        4.38       21.86     13.28 o
   4  14   0       22.99       27.45     14.78 o
   6  14   0       31.15       70.76     16.81 o
   1  15   0        6.91        5.23     14.56 o
 -21   1   1       32.61       44.84     22.13 o
 -19   1   1       23.13       19.43     20.61 o
 -17   1   1      375.83      412.16     32.17 o
 -15   1   1      111.27       97.07     19.12 o
 -13   1   1       24.92       10.46      9.87 o
 -11   1   1     1497.06     1474.80     38.67 o
  -9   1   1      762.92      761.61     45.26 o
  -7   1   1       52.37       66.20      7.52 o
  -5   1   1     2104.14     1984.60     29.70 o
  -3   1   1     2968.77     2772.44     27.64 o
  -1   1   1     3575.78     3206.63     29.34 o
   1   1   1     3994.49     3879.58     30.61 o
   3   1   1      168.88      176.56      7.31 o
   5   1   1     9807.57     8980.61     70.39 o
   7   1   1    10864.58    11028.58     91.54 o
   9   1   1      351.30      365.22     14.21 o
  11   1   1       45.16       63.52      9.37 o
  13   1   1      448.04      384.88     34.20 o
  15   1   1      228.75      208.88     27.48 o
  17   1   1       13.59       26.72     21.86 o
  19   1   1       10.11       -0.88     18.66 o
 -20   2   1      121.86      157.55     36.43 o
 -18   2   1      516.82      552.65     44.65 o
 -16   2   1       24.15       20.29     25.24 o
 -14   2   1        0.41        2.61      9.66 o
 -12   2   1      283.31      302.17     14.88 o
 -10   2   1        0.63        4.64      5.55 o
  -8   2   1       19.57       14.20      5.97 o
  -6   2   1     1407.85     1457.93     32.07 o
  -4   2   1     7162.22     6562.30     56.35 o
  -2   2   1     8303.44     7365.74     53.69 o
   0   2   1     2095.88     1827.67     16.67 o
   2   2   1    13778.16    12332.18     84.00 o
   4   2   1     2096.36     1810.40     20.85 o
   6   2   1     4849.56     4758.89     46.14 o
   8   2   1    10246.59    10449.25     95.71 o
  10   2   1     1780.70     1676.63     29.19 o
  12   2   1      197.94      202.51     12.85 o
  14   2   1      494.34      514.43     31.24 o
  16   2   1     3613.62     3601.77     97.85 o
  18   2   1        5.59       -7.29     17.17 o
  20   2   1       10.73       57.92     22.13 o
 -21   3   1      147.69      184.08     32.50 o
 -19   3   1      545.41      561.13     80.15 o
 -17   3   1      268.38      354.11     33.90 o
 -15   3   1      468.23      411.59     30.56 o
 -13   3   1      254.86      282.65     15.56 o
 -11   3   1        7.17       11.81      9.18 o
  -9   3   1       22.16        8.54      8.03 o
  -7   3   1      671.62      615.29     20.81 o
  -5   3   1     1337.51     1314.97     18.52 o
  -3   3   1    11359.62    10693.19     85.14 o
  -1   3   1     2599.94     2257.81     24.85 o
   1   3   1     2201.20     2077.79     20.95 o
   3   3   1      147.21      153.46      9.60 o
   5   3   1     5260.11     5185.48     48.29 o
   7   3   1     1320.98     1349.07     29.79 o
   9   3   1      166.54      169.80     10.82 o
  11   3   1        9.41       15.72      7.30 o
  13   3   1      489.70      543.40     30.17 o
  15   3   1       60.08       96.69     22.13 o
  17   3   1       26.02       52.69     41.29 o
  19   3   1       52.45       43.72     22.13 o
 -20   4   1        0.31       17.00     21.86 o
 -18   4   1      122.69       72.87     24.04 o
 -16   4   1      802.24      946.51     46.71 o
 -14   4   1        1.36       -6.21     13.21 o
 -12   4   1        0.14       19.30     16.97 o
 -10   4   1       13.48       -9.85      6.56 o
  -8   4   1     2530.95     2486.21     44.99 o
  -6   4   1     5408.98     5646.06     56.72 o
  -4   4   1      191.23      152.90      7.90 o
  -2   4   1        0.14       -3.49      5.48 o
   0   4   1     2635.30     2725.72     28.65 o
   2   4   1      101.49       94.48      7.43 o
   4   4   1     2140.17     2071.46     25.57 o
   6   4   1      656.46      822.27     17.16 o
   8   4   1      455.93      391.35     13.70 o
  10   4   1       56.82       76.21     16.96 o
  12   4   1      628.91      585.61     44.90 o
  14   4   1       23.45       47.69     18.66 o
  16   4   1     1086.16     1121.59     54.64 o
  18   4   1        2.10       -9.72     17.17 o
 -19   5   1      131.69       85.82     25.59 o
 -17   5   1      630.54      646.30     48.09 o
 -15   5   1       14.69       15.30     14.42 o
 -13   5   1      492.33      497.91     32.97 o
 -11   5   1      267.64      330.81     23.19 o
  -9   5   1     1480.36     1452.96     30.92 o
  -7   5   1      234.47      260.34     18.13 o
  -5   5   1       41.99       72.78      7.80 o
  -3   5   1     2549.16     2227.68     30.73 o
  -1   5   1       25.69       38.73      7.73 o
   1   5   1       93.48       83.04      7.42 o
   3   5   1     4169.89     4542.71     48.18 o
   5   5   1      497.74      536.46     20.86 o
   7   5   1      980.62      993.02     21.30 o
   9   5   1      532.18      512.20     17.02 o
  11   5   1      575.96      622.05     30.07 o
  13   5   1      295.45      330.00     51.60 o
  15   5   1      192.90      175.51     36.43 o
  17   5   1       11.11       15.01     21.86 o
  19   5   1        5.63       32.51     22.13 o
 -18   6   1       76.53       63.47     68.01 o
 -16   6   1        8.22        5.30     18.66 o
 -14   6   1      745.89      789.92     40.72 o
 -12   6   1      623.47      655.63     35.87 o
 -10   6   1      227.39      196.11     19.45 o
  -8   6   1      311.45      347.31     16.25 o
  -6   6   1     1087.28      939.01     26.16 o
  -4   6   1     2949.95     3003.43     39.03 o
  -2   6   1     2697.26     3070.72     41.07 o
   0   6   1      376.64      381.84     13.92 o
   2   6   1     3045.35     3394.98     39.11 o
   4   6   1      636.74      720.96     19.35 o
   6   6   1     1383.96     1324.20     25.35 o
   8   6   1       32.26       35.23     10.83 o
  10   6   1      524.20      471.77     23.81 o
  12   6   1      199.27      200.86     22.08 o
  14   6   1      424.23      386.44     35.94 o
  16   6   1        7.28       18.11     18.66 o
  18   6   1        1.59       19.43     20.61 o
 -19   7   1        1.78        8.59     22.13 o
 -17   7   1      339.99      370.96     39.39 o
 -15   7   1      608.05      680.26     58.29 o
 -13   7   1       72.59       68.98     18.94 o
 -11   7   1     1015.70     1029.48     53.90 o
  -9   7   1      160.72      139.65     13.53 o
  -7   7   1      241.83      261.18     20.32 o
  -5   7   1      112.03      151.85     11.61 o
  -3   7   1     3134.03     3150.73     46.07 o
  -1   7   1     6693.79     6973.83     75.66 o
   1   7   1      262.01      299.75     13.71 o
   3   7   1      904.99      885.07     20.91 o
   5   7   1      572.55      480.78     28.81 o
   7   7   1      195.09      183.27     13.61 o
   9   7   1     1715.84     1651.18     52.86 o
  11   7   1     1851.26     1858.56     65.19 o
  13   7   1        0.01       -6.80     16.17 o
  15   7   1       36.97       41.29     19.76 o
  17   7   1        0.72       40.36     22.13 o
 -18   8   1        0.30        9.34     22.13 o
 -16   8   1      145.69      125.48     27.48 o
 -14   8   1        1.23      -24.25     16.17 o
 -12   8   1       70.58       61.98     18.98 o
 -10   8   1      159.36      123.93     18.59 o
  -8   8   1      525.85      559.23     22.18 o
  -6   8   1      239.64      259.55     15.87 o
  -4   8   1       22.20       13.80      8.49 o
  -2   8   1      115.22      164.91     17.33 o
   0   8   1     1252.10     1408.47     29.61 o
   2   8   1     1804.54     1941.94     30.88 o
   4   8   1       96.01      100.95     15.12 o
   6   8   1      307.96      278.10     15.87 o
   8   8   1      813.33      755.97     32.77 o
  10   8   1      110.82      104.16     19.99 o
  12   8   1      500.31      424.44     31.43 o
  14   8   1       61.08       31.80     18.66 o
  16   8   1        7.41        5.30     18.66 o
 -17   9   1       18.70       34.00     29.15 o
 -15   9   1       12.20       -3.97     18.66 o
 -13   9   1       79.28       73.24     22.13 o
 -11   9   1       63.62       91.94     22.82 o
  -9   9   1       95.82       94.83     17.97 o
  -7   9   1       39.78       25.29     12.80 o
  -5   9   1      261.57      216.11     15.16 o
  -3   9   1      413.69      434.80     19.59 o
  -1   9   1      751.58      768.43     23.88 o
   1   9   1      416.25      406.10     22.12 o
   3   9   1     1113.77     1065.35     31.76 o
   5   9   1       99.56       62.81     14.43 o
   7   9   1      823.42      770.00     43.09 o
   9   9   1      257.54      248.49     24.93 o
  11   9   1       95.40       51.77     30.16 o
  13   9   1       46.84       41.29     20.61 o
  15   9   1       84.28       98.29     41.29 o
 -16  10   1       24.13       16.07     20.60 o
 -14  10   1        8.22       19.80     20.60 o
 -12  10   1       13.08       23.07     19.76 o
 -10  10   1      411.50      442.53     31.24 o
  -8  10   1      520.03      469.02     28.41 o
  -6  10   1      390.74      353.74     24.38 o
  -4  10   1      145.41      175.84     17.79 o
  -2  10   1      342.10      297.62     22.74 o
   0  10   1      652.95      641.28     26.69 o
   2  10   1      235.49      258.88     19.14 o
   4  10   1       15.86       17.94     13.23 o
   6  10   1     3705.82     3663.30     68.83 o
   8  10   1      382.58      365.50     34.07 o
  10  10   1       92.52       74.76     19.02 o
  12  10   1        6.02       38.01     17.62 o
  14  10   1       23.30       46.15     31.58 o
 -13  11   1        0.00       16.07     20.60 o
 -11  11   1       19.05       10.53     19.76 o
  -9  11   1        1.73      -13.44     16.36 o
  -7  11   1      296.80      274.55     35.06 o
  -5  11   1      124.63       86.61     26.31 o
  -3  11   1      330.58      277.95     19.07 o
  -1  11   1       14.58       11.55     13.03 o
   1  11   1     1727.54     1533.43     74.47 o
   3  11   1      379.39      437.39     32.53 o
   5  11   1      383.67      436.79     34.36 o
   7  11   1      221.46      231.14     25.52 o
   9  11   1      248.80      245.57     28.38 o
  11  11   1       87.01       69.55     21.37 o
  13  11   1        0.23       -1.62     41.29 o
 -12  12   1        3.18       15.32     20.60 o
 -10  12   1       34.53       38.61     21.70 o
  -8  12   1      138.53       91.41     19.06 o
  -6  12   1      345.97      360.38     31.97 o
  -4  12   1       18.11       -2.02     10.00 o
  -2  12   1       85.36       63.09     16.02 o
   0  12   1        1.00        6.17     12.51 o
   2  12   1       19.75        5.40     14.43 o
   4  12   1      291.00      303.93     25.86 o
   6  12   1       31.97       19.43     15.48 o
   8  12   1        8.90       -9.58     20.58 o
  10  12   1       21.95       39.13     18.38 o
 -11  13   1       32.91       34.00     15.16 o
  -9  13   1        2.50        1.11     12.51 o
  -7  13   1       30.51        0.00     12.83 o
  -5  13   1       16.25       17.23     12.68 o
  -3  13   1       35.86       48.41     14.13 o
  -1  13   1       91.63       46.24     14.26 o
   1  13   1       37.68       37.90     16.13 o
   3  13   1        5.77      -12.31     15.11 o
   5  13   1       81.17       47.00     24.82 o
   7  13   1       10.44       38.32     34.22 o
   9  13   1        1.27       -1.21     16.89 o
  -8  14   1        0.20        1.21     16.83 o
  -6  14   1        0.38      -12.37     11.93 o
  -4  14   1        4.70       10.32     16.30 o
  -2  14   1      128.63      114.73     17.62 o
   0  14   1        2.31        8.25     12.11 o
   2  14   1        0.00       -6.21     13.05 o
   4  14   1       14.35       27.43     14.26 o
   6  14   1        2.80      -23.21     15.48 o
  -1  15   1        0.71        2.69     13.21 o
 -22   0   2      100.23       68.01     38.86 o
 -20   0   2      896.24      913.25     82.58 o
 -18   0   2      512.82      461.65     50.61 o
 -16   0   2       82.98       99.23     15.78 o
 -14   0   2      359.95      347.67     21.92 o
 -12   0   2     2045.89     1940.56     46.98 o
 -10   0   2       10.01       11.62     10.39 o
  -8   0   2      172.31      148.10     11.56 o
  -6   0   2     2591.57     2153.70    111.69 o
  -4   0   2     4774.71     4819.71     94.41 o
  -2   0   2     6732.29     5914.65    113.35 o
   0   0   2     1772.52     1866.60     26.72 o
   2   0   2     6846.72     6297.60     59.95 o
   4   0   2     3800.72     3732.37     47.05 o
   6   0   2    41718.27    41397.05    431.43 o
   8   0   2     9257.25    10712.33    130.62 o
  10   0   2     1415.02     1372.39     34.68 o
  12   0   2     3479.03     3639.76     92.94 o
  14   0   2     1195.69     1266.30     63.70 o
  16   0   2       69.14       48.58     29.15 o
  18   0   2      195.07      165.16     38.86 o
 -21   1   2        7.86        2.43     20.61 o
 -19   1   2      392.56      319.90     70.44 o
 -17   1   2      567.71      572.29     37.60 o
 -15   1   2       55.75       53.40      9.47 o
 -13   1   2     5296.38     5554.50     64.75 o
 -11   1   2     5964.00     5981.01     64.79 o
  -9   1   2      158.26      154.74      9.55 o
  -7   1   2      837.07      836.71     17.70 o
  -5   1   2     4306.93     4474.82     48.24 o
  -3   1   2     2681.33     2420.10     23.87 o
  -1   1   2    19480.01    18599.76    167.86 o
   1   1   2     1268.21     1317.77     12.99 o
   3   1   2       16.67       27.13      4.59 o
   5   1   2       58.45       95.03      8.26 o
   7   1   2      854.60      856.25     16.09 o
   9   1   2      192.21      186.20     11.11 o
  11   1   2       19.53       20.36     10.15 o
  13   1   2     1194.14     1208.55     46.55 o
  15   1   2      980.72     1015.85     48.09 o
  17   1   2      112.04      109.78     24.04 o
  19   1   2        4.12        2.43     17.17 o
 -20   2   2      280.16      265.15     63.15 o
 -18   2   2      350.78      325.33     32.21 o
 -16   2   2      112.13      108.06     19.22 o
 -14   2   2       82.10       91.16     12.31 o
 -12   2   2      281.57      263.18     20.17 o
 -10   2   2     1415.06     1440.19     27.14 o
  -8   2   2        2.74        4.06      7.57 o
  -6   2   2     2618.34     2618.46     28.31 o
  -4   2   2      828.78      784.63     12.81 o
  -2   2   2     4202.82     3907.61     35.70 o
   0   2   2     1425.27     1170.84     13.91 o
   2   2   2     1486.56     1418.80     15.64 o
   4   2   2      723.81      731.18     18.78 o
   6   2   2      611.85      571.87     13.02 o
   8   2   2     8295.31     8356.93     72.23 o
  10   2   2        0.04       -7.70      6.31 o
  12   2   2      150.09      152.18     18.28 o
  14   2   2      952.03      930.99     47.72 o
  16   2   2       67.61      121.64     24.04 o
  18   2   2        4.47       -1.77     19.43 o
 -21   3   2       43.66       69.95     25.59 o
 -19   3   2      271.92      299.09     35.94 o
 -17   3   2      842.35      929.60     46.52 o
 -15   3   2       78.50       67.43     12.46 o
 -13   3   2      439.60      391.93     19.68 o
 -11   3   2      888.24      917.86     24.01 o
  -9   3   2     2345.09     2239.08     34.31 o
  -7   3   2     1210.26     1339.52     22.47 o
  -5   3   2       49.04       65.75      6.33 o
  -3   3   2     4642.22     4178.50     34.90 o
  -1   3   2     9777.52     9311.91     67.51 o
   1   3   2      329.67      276.28      8.06 o
   3   3   2     1080.94      993.86     16.06 o
   5   3   2    20726.82    21671.10    166.96 o
   7   3   2      516.10      524.11     14.10 o
   9   3   2       70.10       68.75      8.73 o
  11   3   2      312.36      311.31     18.81 o
  13   3   2      899.12      815.74     40.77 o
  15   3   2       52.01       41.51     24.29 o
  17   3   2       18.89        0.97     31.58 o
  19   3   2       31.46       38.86     31.58 o
 -20   4   2       19.33       23.91     22.13 o
 -18   4   2      714.53      750.80     57.89 o
 -16   4   2      306.33      312.29     30.15 o
 -14   4   2       22.97       23.75     10.28 o
 -12   4   2       36.03       36.42     11.76 o
 -10   4   2     4011.57     4174.85     89.41 o
  -8   4   2      414.31      457.04     15.88 o
  -6   4   2      653.24      602.70     15.89 o
  -4   4   2     6138.01     6180.81     57.98 o
  -2   4   2     2168.37     1907.01     22.21 o
   0   4   2       12.28        1.31      4.77 o
   2   4   2      815.14      854.28     15.38 o
   4   4   2      433.06      512.95     13.16 o
   6   4   2       18.98       34.45      6.94 o
   8   4   2        0.98       11.59      7.25 o
  10   4   2      234.27      233.38     15.38 o
  12   4   2     4031.02     4250.96    103.55 o
  14   4   2      342.00      310.56     32.50 o
  16   4   2       81.25       94.50     22.13 o
  18   4   2       64.11       80.15     24.04 o
 -19   5   2      295.13      291.04     41.29 o
 -17   5   2      905.47      941.04     48.12 o
 -15   5   2      132.89      147.51     23.84 o
 -13   5   2      843.00      861.48     30.92 o
 -11   5   2        1.22       -8.14      9.54 o
  -9   5   2      146.62      119.18     11.28 o
  -7   5   2     2708.21     2925.11     37.61 o
  -5   5   2        6.31       -4.30      9.39 o
  -3   5   2     2234.11     2121.20     26.49 o
  -1   5   2      313.15      260.07     12.05 o
   1   5   2     2095.41     2156.48     31.56 o
   3   5   2     7670.79     8297.79     77.24 o
   5   5   2     2422.87     2578.41     34.33 o
   7   5   2      120.15      128.64     11.17 o
   9   5   2        2.01       -6.82      8.07 o
  11   5   2      572.54      589.25     35.39 o
  13   5   2     1699.30     1699.95     61.83 o
  15   5   2       38.55       26.72     17.17 o
  17   5   2        9.45      -10.60     18.66 o
 -20   6   2        0.88      -27.99     18.66 o
 -18   6   2      236.76      231.38     34.35 o
 -16   6   2      585.26      617.39     53.29 o
 -14   6   2      314.22      304.80     30.85 o
 -12   6   2        7.07        7.44     10.52 o
 -10   6   2      154.72      188.31     19.72 o
  -8   6   2     2059.28     2226.88     35.80 o
  -6   6   2       13.16       11.96      7.15 o
  -4   6   2      113.47      144.05     11.32 o
  -2   6   2     2948.53     3026.79     43.04 o
   0   6   2       21.76       10.39      5.80 o
   2   6   2     3172.22     3437.24     54.39 o
   4   6   2       38.11       38.74      8.26 o
   6   6   2       34.24       30.31      8.56 o
   8   6   2     1845.09     1816.05     31.28 o
  10   6   2      120.31      132.95     16.19 o
  12   6   2      130.55      128.32     21.17 o
  14   6   2      429.29      419.04     94.73 o
  16   6   2        3.89      -22.13     15.17 o
 -19   7   2        0.86       12.14     20.61 o
 -17   7   2        0.04       30.27     22.13 o
 -15   7   2      366.03      349.88     32.01 o
 -13   7   2      239.13      285.31     34.66 o
 -11   7   2      157.75      169.82     24.54 o
  -9   7   2      649.58      685.02     27.53 o
  -7   7   2       81.50       78.57     10.08 o
  -5   7   2       72.14       60.66     10.70 o
  -3   7   2      616.76      692.73     34.20 o
  -1   7   2      606.96      671.30     33.33 o
   1   7   2        0.20        4.65     11.04 o
   3   7   2       14.38       20.85      8.53 o
   5   7   2        4.68        7.78      8.67 o
   7   7   2      635.33      694.52     24.79 o
   9   7   2     1540.54     1573.87     37.70 o
  11   7   2      561.49      519.98     30.34 o
  13   7   2        5.96       33.56     18.66 o
  15   7   2       12.10        5.74     18.66 o
  17   7   2       16.84       19.43     20.61 o
 -18   8   2       46.85       54.41     25.59 o
 -16   8   2      159.65      174.71     29.05 o
 -14   8   2      219.19      187.98     34.00 o
 -12   8   2      611.55      533.39     43.74 o
 -10   8   2      193.33      151.38     37.60 o
  -8   8   2       98.27       99.81     11.52 o
  -6   8   2       15.67       13.33      8.66 o
  -4   8   2     1653.37     1773.51     34.14 o
  -2   8   2       12.98       14.52      9.64 o
   0   8   2       34.26       33.06      8.99 o
   2   8   2       24.38       11.76      9.14 o
   4   8   2     2059.38     2139.44     37.63 o
   6   8   2     1540.40     1638.82     48.52 o
   8   8   2       23.13       36.25     14.85 o
  10   8   2      301.63      309.87     26.59 o
  12   8   2       12.37       -8.50     22.04 o
  14   8   2      108.08      102.39     23.32 o
  16   8   2        8.00       12.37     18.66 o
 -17   9   2        0.07        0.00     20.61 o
 -15   9   2        5.49       12.55     19.76 o
 -13   9   2      185.81      203.85     40.12 o
 -11   9   2      313.03      281.54     28.67 o
  -9   9   2      183.16      199.12     20.40 o
  -7   9   2      110.31      116.30     16.54 o
  -5   9   2      447.38      484.65     22.83 o
  -3   9   2        8.09       -2.33      6.94 o
  -1   9   2     2322.31     2347.82     44.11 o
   1   9   2       39.78       48.76     10.96 o
   3   9   2      361.06      350.85     27.68 o
   5   9   2       21.33       60.30     18.01 o
   7   9   2     1389.57     1274.70     61.89 o
   9   9   2      102.33      107.20     19.23 o
  11   9   2      264.19      297.46     28.89 o
  13   9   2      209.15      276.76     38.86 o
  15   9   2        1.60       -9.72     34.00 o
 -16  10   2        8.19       21.86     24.04 o
 -14  10   2       21.33       -1.62     19.76 o
 -12  10   2       75.66       60.16     24.29 o
 -10  10   2      612.81      625.23     42.15 o
  -8  10   2      168.33      130.88     18.79 o
  -6  10   2      233.43      191.97     16.05 o
  -4  10   2      497.88      469.72     22.75 o
  -2  10   2      250.81      235.20     18.58 o
   0  10   2      499.56      435.26     24.91 o
   2  10   2      444.93      520.76     25.98 o
   4  10   2      128.99      112.84     16.14 o
   6  10   2       52.05       23.58     16.16 o
   8  10   2       80.60       50.32     17.62 o
  10  10   2        0.36      -17.21     13.86 o
  12  10   2       20.46       34.81     18.20 o
  14  10   2        0.41       -3.64     19.76 o
 -15  11   2       10.85       31.92     31.58 o
 -13  11   2       11.93       22.05     41.29 o
 -11  11   2        6.37       -0.44     19.43 o
  -9  11   2      172.10      176.68     26.79 o
  -7  11   2      155.74      144.91     14.99 o
  -5  11   2       37.82       47.60     11.72 o
  -3  11   2      125.50      123.66     14.45 o
  -1  11   2       45.11       59.18     16.43 o
   1  11   2      328.43      309.27     22.81 o
   3  11   2      262.50      182.53     19.51 o
   5  11   2      935.49      855.16     35.97 o
   7  11   2        0.11        5.18     15.11 o
   9  11   2       14.62        8.99     25.36 o
  11  11   2       79.15      111.98     22.09 o
 -12  12   2       24.87       52.31     17.44 o
 -10  12   2      172.89      124.42     38.23 o
  -8  12   2        6.31        1.03     13.01 o
  -6  12   2       57.50       52.42     12.74 o
  -4  12   2       46.05       56.52     25.44 o
  -2  12   2       88.61      110.80     17.24 o
   0  12   2       50.32       29.97     14.60 o
   2  12   2       13.84       26.18     14.38 o
   4  12   2        1.01        7.12     15.11 o
   6  12   2       36.05       56.53     18.63 o
   8  12   2       39.78       44.82     19.74 o
  10  12   2       26.26       45.94     17.62 o
 -11  13   2        2.64        4.34     15.01 o
  -9  13   2        0.70      -20.51     26.08 o
  -7  13   2        0.62       -7.47      9.92 o
  -5  13   2       10.48       -2.29     11.40 o
  -3  13   2        8.36       -0.05     15.06 o
  -1  13   2       14.16      -15.47     10.31 o
   1  13   2        5.35       13.08     14.93 o
   3  13   2       42.00       76.57     18.01 o
   5  13   2        3.23       10.89     15.48 o
   7  13   2       36.21       18.35     30.66 o
   9  13   2       12.80        6.19     17.62 o
  -8  14   2        4.39       -5.05     10.68 o
  -6  14   2       62.04       71.75     15.32 o
  -4  14   2        0.56       -9.99     23.83 o
  -2  14   2        2.12       20.51     12.82 o
   0  14   2       69.28       83.57     15.50 o
   2  14   2       42.22       63.96     25.00 o
   4  14   2        2.51       38.23     15.94 o
   6  14   2        0.01       29.76     20.47 o
 -21   1   3      454.23      509.57     46.28 o
 -19   1   3       79.94       76.85     22.13 o
 -17   1   3      142.63      153.04     27.34 o
 -15   1   3      153.97      168.08     13.69 o
 -13   1   3     2637.54     2776.90     49.96 o
 -11   1   3     2756.37     2894.14     38.02 o
  -9   1   3      374.02      402.36     13.45 o
  -7   1   3        1.15        4.86      5.67 o
  -5   1   3     6112.84     5818.19     67.71 o
  -3   1   3      171.90      171.93      8.25 o
  -1   1   3    15092.35    14110.62    153.36 o
   1   1   3     2192.66     1783.90     18.97 o
   3   1   3     1341.95     1228.52     13.95 o
   5   1   3      302.44      323.73     11.04 o
   7   1   3     1546.96     1494.64     24.84 o
   9   1   3       11.68       13.99      6.71 o
  11   1   3      321.54      328.84     29.91 o
  13   1   3     1303.11     1487.85     59.60 o
  15   1   3      304.36      302.58     43.72 o
  17   1   3        2.47       21.86     17.17 o
 -22   2   3        4.43        8.22     22.13 o
 -20   2   3      141.40      134.93     27.40 o
 -18   2   3      184.55      185.58     26.15 o
 -16   2   3        2.08       -2.78     11.52 o
 -14   2   3       25.18       34.54      7.92 o
 -12   2   3     2910.12     2846.81     40.46 o
 -10   2   3      537.79      536.46     17.81 o
  -8   2   3       11.99       11.98      5.87 o
  -6   2   3      762.46      714.24     21.36 o
  -4   2   3    32990.45    30852.79    285.28 o
  -2   2   3        0.45        6.50      8.35 o
   0   2   3     7354.93     6678.09     56.64 o
   2   2   3     2168.17     2264.24     20.71 o
   4   2   3       82.54       94.22      6.96 o
   6   2   3      764.07      722.15     18.90 o
   8   2   3        1.35       16.99      6.88 o
  10   2   3      243.59      294.56     31.60 o
  12   2   3     2022.92     1948.42     51.40 o
  14   2   3      551.73      554.44     41.29 o
  16   2   3      229.30      228.42     27.48 o
  18   2   3        2.90       29.15     17.17 o
 -21   3   3      930.03     1006.11     63.48 o
 -19   3   3      114.05      140.91     30.86 o
 -17   3   3       20.64       14.20     10.27 o
 -15   3   3      312.11      312.26     23.45 o
 -13   3   3      323.10      355.34     16.25 o
 -11   3   3      179.25      199.02     19.26 o
  -9   3   3      149.37      146.25      8.62 o
  -7   3   3     2039.80     1980.95     27.72 o
  -5   3   3     3262.80     3111.50     41.88 o
  -3   3   3     1508.23     1452.54     21.75 o
  -1   3   3     1833.14     1640.23     24.84 o
   1   3   3     6438.84     6506.54     50.44 o
   3   3   3    10278.47    10791.35     84.88 o
   5   3   3      175.52      211.91     10.69 o
   7   3   3       61.35       49.04      8.31 o
   9   3   3       58.27       35.08     11.98 o
  11   3   3     2168.72     2148.58     77.85 o
  13   3   3      775.62      818.27     39.97 o
  15   3   3      315.09      287.25     65.58 o
  17   3   3        8.93       32.24     19.43 o
 -20   4   3       68.80       46.31     25.59 o
 -18   4   3        5.00       13.53      8.51 o
 -16   4   3      150.44      169.60     34.53 o
 -14   4   3      381.28      362.47     19.93 o
 -12   4   3       39.87       39.28     12.67 o
 -10   4   3     1531.18     1575.18     27.40 o
  -8   4   3        0.40       17.58      5.65 o
  -6   4   3      887.50      986.04     19.56 o
  -4   4   3        0.56       10.80      8.40 o
  -2   4   3     3880.58     3857.98     47.52 o
   0   4   3      324.97      363.29     12.44 o
   2   4   3       34.12       49.17      7.01 o
   4   4   3     1628.61     1522.44     22.38 o
   6   4   3      164.47      194.04     16.34 o
   8   4   3     1838.16     1875.98     34.00 o
  10   4   3     1069.89     1156.19     33.28 o
  12   4   3      581.08      624.46     37.16 o
  14   4   3     1278.03     1226.36     75.29 o
  16   4   3      129.62       83.70     22.13 o
  18   4   3       28.29       21.64     29.15 o
 -21   5   3      110.01       90.87     29.05 o
 -19   5   3       40.55       35.13     22.13 o
 -17   5   3      317.94      398.31     37.86 o
 -15   5   3      519.37      551.53     36.62 o
 -13   5   3      252.18      227.27     22.44 o
 -11   5   3      943.23      961.47     26.16 o
  -9   5   3     1076.35     1085.45     24.58 o
  -7   5   3     1022.89     1329.75     25.76 o
  -5   5   3     1004.09     1000.23     19.11 o
  -3   5   3      148.12      142.29      7.15 o
  -1   5   3      875.61     1014.37     25.27 o
   1   5   3      193.37      208.57      9.62 o
   3   5   3       21.18       22.03      7.24 o
   5   5   3      157.64      178.59     11.40 o
   7   5   3        0.97       -1.82      7.29 o
   9   5   3      796.61      789.34     26.82 o
  11   5   3      370.01      453.56     48.14 o
  13   5   3       54.48       19.43     34.00 o
  15   5   3      131.41      159.60     25.59 o
  17   5   3        0.00        0.00     17.17 o
 -20   6   3       90.20      129.43     29.05 o
 -18   6   3        9.35       28.49     33.36 o
 -16   6   3      772.67      722.41     40.72 o
 -14   6   3     1408.15     1434.03     37.54 o
 -12   6   3       82.24       57.54     11.92 o
 -10   6   3       18.99       14.24      8.64 o
  -8   6   3     2179.36     2469.56     38.50 o
  -6   6   3      444.29      348.67     13.52 o
  -4   6   3     2063.12     2128.39     27.66 o
  -2   6   3     2444.67     2533.61     31.24 o
   0   6   3     1844.51     1948.56     45.27 o
   2   6   3        1.88        1.17      6.89 o
   4   6   3      236.50      276.61     15.63 o
   6   6   3      362.09      357.52     16.33 o
   8   6   3        2.48       16.64     11.01 o
  10   6   3      391.90      407.53     24.27 o
  12   6   3     1138.84     1095.56     48.42 o
  14   6   3       66.59       86.69     22.13 o
  16   6   3       13.25       17.00     17.17 o
 -19   7   3      158.79      134.34     30.35 o
 -17   7   3      240.69      275.60     36.94 o
 -15   7   3      167.03      157.31     23.36 o
 -13   7   3      189.39      162.19     16.48 o
 -11   7   3      217.10      232.09     17.60 o
  -9   7   3        1.14        3.83      7.11 o
  -7   7   3     1212.73     1310.26     32.59 o
  -5   7   3     2497.38     2537.07     34.59 o
  -3   7   3     2210.38     2379.17     34.10 o
  -1   7   3     1895.05     1975.94     31.25 o
   1   7   3      286.83      307.71     14.12 o
   3   7   3      871.99      942.30     28.00 o
   5   7   3      224.59      220.38     21.64 o
   7   7   3      888.99      876.05     39.70 o
   9   7   3      761.24      708.60     54.83 o
  11   7   3      284.50      262.79     35.76 o
  13   7   3       99.90      117.98     24.29 o
  15   7   3        3.15        2.43     17.17 o
 -18   8   3        6.79       11.58     22.13 o
 -16   8   3      374.12      358.80     45.96 o
 -14   8   3        2.37      -12.24     14.81 o
 -12   8   3       23.46       11.25     15.67 o
 -10   8   3       35.57       46.84     12.23 o
  -8   8   3       43.95       39.87      8.34 o
  -6   8   3       80.77       70.47     13.45 o
  -4   8   3      951.07     1011.39     26.45 o
  -2   8   3      247.50      279.01     14.57 o
   0   8   3       25.48       18.82      8.25 o
   2   8   3       72.57       55.36     15.56 o
   4   8   3        0.03        6.63     16.03 o
   6   8   3     1437.16     1507.65     38.88 o
   8   8   3       16.20       20.93     14.54 o
  10   8   3      793.60      775.14     37.93 o
  12   8   3       91.02       90.09     20.14 o
  14   8   3        0.52       -1.94     21.86 o
 -17   9   3       38.98       27.76     43.72 o
 -15   9   3       10.19       27.76     19.15 o
 -13   9   3      278.41      322.03     31.77 o
 -11   9   3     1402.30     1539.19     57.22 o
  -9   9   3       74.85       49.80     19.01 o
  -7   9   3       47.90       39.27     10.33 o
  -5   9   3      119.38      114.15     11.47 o
  -3   9   3       57.60       54.50     11.12 o
  -1   9   3      457.75      474.62     19.77 o
   1   9   3     1085.04     1016.36     26.32 o
   3   9   3     1044.18      990.65     39.68 o
   5   9   3      275.76      243.85     20.93 o
   7   9   3      103.94       78.01     15.81 o
   9   9   3      158.35      140.37     19.74 o
  11   9   3       63.17       64.54     20.94 o
  13   9   3      221.71      226.17     25.52 o
 -16  10   3       35.73       36.27     12.36 o
 -14  10   3      327.52      322.45     22.97 o
 -12  10   3      548.56      527.04     26.21 o
 -10  10   3      468.69      427.83     31.12 o
  -8  10   3      193.13      192.91     25.89 o
  -6  10   3     1305.42     1230.00     30.12 o
  -4  10   3      468.28      508.51     24.33 o
  -2  10   3      471.97      492.72     30.46 o
   0  10   3        5.33       -8.96     15.47 o
   2  10   3       66.03       56.18     13.46 o
   4  10   3       23.14       51.52     13.42 o
   6  10   3        3.50       29.10     14.10 o
   8  10   3       91.25       64.48     18.01 o
  10  10   3       15.58       30.64     23.69 o
  12  10   3      146.40      173.78     30.03 o
 -15  11   3       36.74       34.39     12.66 o
 -13  11   3       87.65       53.11     12.36 o
 -11  11   3      697.41      619.52     55.35 o
  -9  11   3      153.48      144.28     29.00 o
  -7  11   3        3.10       -0.23     10.19 o
  -5  11   3      131.70      139.80     15.52 o
  -3  11   3      294.45      259.10     20.21 o
  -1  11   3       18.39       38.45     13.82 o
   1  11   3      442.07      497.82     31.12 o
   3  11   3      494.32      446.92     26.62 o
   5  11   3      146.62      116.73     19.06 o
   7  11   3       39.05       -0.69     21.59 o
   9  11   3       15.81       10.84     14.93 o
  11  11   3       20.95       20.84     15.34 o
 -14  12   3       23.52       49.95     32.38 o
 -12  12   3       10.28       20.76     26.65 o
 -10  12   3       92.32       69.14     14.85 o
  -8  12   3      160.68      151.61     34.59 o
  -6  12   3      488.19      418.37     30.05 o
  -4  12   3       10.17       -0.89     12.59 o
  -2  12   3       16.44        3.86     21.96 o
   0  12   3      257.07      279.41     32.80 o
   2  12   3      220.02      221.58     29.07 o
   4  12   3       99.44      107.84     24.27 o
   6  12   3        6.06        2.99     14.93 o
   8  12   3       17.00       21.73     15.16 o
  10  12   3        5.12      -20.96     15.16 o
 -11  13   3       13.15       20.40     12.36 o
  -9  13   3       48.59       38.82     35.76 o
  -7  13   3        0.90        4.83     11.53 o
  -5  13   3        1.72       10.96     10.53 o
  -3  13   3       68.92      116.09     18.51 o
  -1  13   3        8.90       27.10     15.16 o
   1  13   3       12.55        6.80     13.05 o
   3  13   3        2.15       -3.58     15.16 o
   5  13   3      102.16      110.39     31.23 o
   7  13   3       77.09      118.94     36.05 o
  -8  14   3       13.06       16.19     12.36 o
  -6  14   3       11.48       18.34     25.94 o
  -4  14   3       17.76       19.06     23.28 o
  -2  14   3       10.68       17.85     12.50 o
   0  14   3        0.04       19.06     14.93 o
   2  14   3       14.38        3.36     14.93 o
   4  14   3        5.19        7.82     31.36 o
 -20   0   4        1.60       92.30     82.58 o
 -18   0   4        5.11      -18.89     18.68 o
 -16   0   4        1.28       -9.72     29.15 o
 -14   0   4     1558.11     1586.32     50.47 o
 -12   0   4     1868.57     2081.40     51.06 o
 -10   0   4     1349.23     1407.20     51.16 o
  -8   0   4    28770.20    27566.04    332.98 o
  -6   0   4    33581.42    33348.32    806.38 o
  -4   0   4    23342.37    22996.50    582.93 o
  -2   0   4    15652.75    14058.27    364.33 o
   0   0   4      190.75      145.73     17.17 o
   2   0   4        3.67       -1.82      8.12 o
   4   0   4     2558.42     3614.25     45.83 o
   6   0   4     2133.06     2250.55     37.76 o
   8   0   4     1705.02     1388.95     48.38 o
  10   0   4      460.55      539.20     28.93 o
  12   0   4     1914.12     1605.71     65.59 o
  14   0   4      276.04      267.18     38.86 o
  16   0   4        6.65      -19.43     19.43 o
  18   0   4       43.35       72.87     29.15 o
 -21   1   4        2.89       38.72     89.87 o
 -19   1   4       36.89       66.48     24.54 o
 -17   1   4        0.24      -12.84     19.83 o
 -15   1   4       40.47       32.00     16.83 o
 -13   1   4      126.32      157.85     13.55 o
 -11   1   4      289.03      251.83     13.15 o
  -9   1   4      223.04      185.45     10.50 o
  -7   1   4     4320.29     3948.91     91.27 o
  -5   1   4   523904.00   476601.03   4628.40 o
  -3   1   4     2841.67     2808.00     61.19 o
  -1   1   4       10.30       -0.54      7.18 o
   1   1   4     4147.23     3898.91     34.36 o
   3   1   4        1.41        5.04      7.34 o
   5   1   4      518.86      513.00     12.67 o
   7   1   4      185.66      187.04     14.60 o
   9   1   4     1334.01     1193.20     31.90 o
  11   1   4      249.80      230.48     18.99 o
  13   1   4       98.10       79.59     15.94 o
  15   1   4       25.62       38.86     17.17 o
  17   1   4        3.69       24.29     19.43 o
 -20   2   4        3.68       36.28     80.15 o
 -18   2   4      168.75      161.51     29.49 o
 -16   2   4       48.80       25.87     14.47 o
 -14   2   4      956.01      966.18     35.25 o
 -12   2   4      199.36      191.15     18.43 o
 -10   2   4      356.10      412.53     23.41 o
  -8   2   4      523.42      485.78     15.73 o
  -6   2   4      708.36      693.19     24.40 o
  -4   2   4     1327.41     1324.16     26.01 o
  -2   2   4      118.88      143.35     14.74 o
   0   2   4     1253.35     1041.36     19.73 o
   2   2   4     1618.37     1574.51     29.33 o
   4   2   4    10335.92    11203.77     88.44 o
   6   2   4      253.89      273.11     12.95 o
   8   2   4     2035.39     2108.11     41.62 o
  10   2   4      218.42      261.12     16.24 o
  12   2   4     1801.06     1763.25     59.63 o
  14   2   4       94.55       95.29     20.61 o
  16   2   4       60.60       55.20     18.66 o
 -19   3   4        2.96        0.97     21.97 o
 -17   3   4        0.01      -27.93     20.68 o
 -15   3   4       41.10       77.13     16.29 o
 -13   3   4     1324.30     1344.88     33.02 o
 -11   3   4      474.28      519.24     22.41 o
  -9   3   4     1393.34     1361.82     26.44 o
  -7   3   4      774.15      706.02     17.14 o
  -5   3   4       16.64        5.84      4.20 o
  -3   3   4     8992.06     8366.98     77.79 o
  -1   3   4    10783.07    10033.24    105.08 o
   1   3   4     4667.04     4704.05     67.30 o
   3   3   4     8771.29     9305.19     82.38 o
   5   3   4      990.28     1051.88     23.18 o
   7   3   4        3.71        8.44     10.16 o
   9   3   4      108.60      109.49     11.46 o
  11   3   4     1182.96     1315.96     58.06 o
  13   3   4       39.21       65.09     17.22 o
  15   3   4       41.99       57.41     18.66 o
  17   3   4      168.94      204.14     27.48 o
 -20   4   4      152.67      116.72     63.48 o
 -18   4   4      598.88      757.21     50.31 o
 -16   4   4        0.20       12.34     14.35 o
 -14   4   4     1465.79     1577.19     56.09 o
 -12   4   4      107.99      106.69     14.44 o
 -10   4   4      649.07      666.24     21.49 o
  -8   4   4     1563.86     1596.99     47.62 o
  -6   4   4     2510.66     2618.84     43.32 o
  -4   4   4      825.68      821.05     46.76 o
  -2   4   4      347.40      312.61     16.25 o
   0   4   4    10869.55    11141.22    137.07 o
   2   4   4       58.50       66.34     11.16 o
   4   4   4     1406.93     1614.46     21.62 o
   6   4   4       78.86       80.87     11.00 o
   8   4   4     1765.98     1741.34     29.88 o
  10   4   4      843.58      824.19     27.14 o
  12   4   4        3.13        4.25     13.32 o
  14   4   4       12.06       43.72     17.17 o
  16   4   4       13.12       36.43     17.17 o
 -19   5   4       72.62      106.41     29.80 o
 -17   5   4        0.81       15.86     17.47 o
 -15   5   4      224.53      228.78     64.64 o
 -13   5   4      373.31      350.78     26.07 o
 -11   5   4      860.59      884.45     27.52 o
  -9   5   4      701.44      779.95     29.34 o
  -7   5   4     2109.80     2099.76     36.99 o
  -5   5   4     2634.75     2459.80     47.86 o
  -3   5   4     6749.04     6933.86     86.71 o
  -1   5   4     3021.59     3112.75     41.77 o
   1   5   4      668.77      945.42     22.97 o
   3   5   4     2951.96     3141.65     35.15 o
   5   5   4     1059.30     1181.11     22.30 o
   7   5   4       30.12       16.38      8.42 o
   9   5   4      458.40      392.22     18.05 o
  11   5   4     1765.21     1782.11     45.24 o
  13   5   4       45.15       46.15     17.17 o
  15   5   4       48.15       14.57     17.17 o
 -18   6   4       17.11        0.35     25.75 o
 -16   6   4        1.01       16.14     17.38 o
 -14   6   4      239.57      316.37     28.67 o
 -12   6   4        1.63       -2.41     24.61 o
 -10   6   4      563.96      586.89     22.72 o
  -8   6   4      855.84      931.57     28.21 o
  -6   6   4     1175.98     1168.52     24.17 o
  -4   6   4     3178.58     3344.39     37.88 o
  -2   6   4      131.54      180.73     16.39 o
   0   6   4      177.27      187.93      9.04 o
   2   6   4      112.99       98.56      9.87 o
   4   6   4     1448.62     1467.60     26.16 o
   6   6   4        6.34       15.62      8.06 o
   8   6   4     1452.29     1461.46     39.93 o
  10   6   4     1443.52     1437.40     40.29 o
  12   6   4        7.74        2.85     13.53 o
  14   6   4        2.32        3.78     15.17 o
  16   6   4       11.75        7.29     17.17 o
 -17   7   4      277.82      302.13     40.25 o
 -15   7   4      982.60      944.22     86.59 o
 -13   7   4      673.06      739.89     24.54 o
 -11   7   4       47.66       52.04     15.68 o
  -9   7   4      743.59      720.26     22.15 o
  -7   7   4      158.90      187.41      9.78 o
  -5   7   4      421.25      480.06     13.72 o
  -3   7   4      131.78      134.02     15.54 o
  -1   7   4      549.46      553.21     15.25 o
   1   7   4       40.82       52.76      8.32 o
   3   7   4        0.21      -11.66      9.18 o
   5   7   4     1654.90     1643.08     29.75 o
   7   7   4      549.73      560.59     21.95 o
   9   7   4        1.62      -12.55     12.35 o
  11   7   4        3.74       -4.41     13.48 o
  13   7   4       30.50       58.63     17.16 o
  15   7   4        6.02       11.92     18.66 o
 -18   8   4       10.99       48.58     34.00 o
 -16   8   4       12.83       40.68     36.43 o
 -14   8   4      786.47      913.09     83.62 o
 -12   8   4      295.31      335.48     15.03 o
 -10   8   4        4.73       21.89     12.31 o
  -8   8   4      330.62      337.54     13.61 o
  -6   8   4      266.14      268.10     24.88 o
  -4   8   4      753.51      695.96     18.18 o
  -2   8   4     2687.76     2788.09     39.89 o
   0   8   4      140.82      135.57     13.31 o
   2   8   4     2498.23     2540.00     37.85 o
   4   8   4      995.35      944.79     32.95 o
   6   8   4       96.25      122.13     18.83 o
   8   8   4       40.48       34.05     18.45 o
  10   8   4      200.03      278.03     48.01 o
  12   8   4       16.06       14.95     14.93 o
  14   8   4       13.46       34.00     38.86 o
 -17   9   4       68.58       82.58     38.86 o
 -15   9   4      250.53      199.84     39.87 o
 -13   9   4      154.85      150.08     12.53 o
 -11   9   4      136.66      162.84     20.68 o
  -9   9   4      133.59      137.21     21.00 o
  -7   9   4      229.31      241.89     14.97 o
  -5   9   4      194.45      195.73     20.28 o
  -3   9   4        2.19       13.04     11.22 o
  -1   9   4      408.22      438.27     18.73 o
   1   9   4        0.02       -1.04      9.81 o
   3   9   4      157.81      152.46     13.49 o
   5   9   4     2071.80     1922.12     82.43 o
   7   9   4      799.21      784.11     42.06 o
   9   9   4      207.13      197.35     21.03 o
  11   9   4        4.84       22.27     14.33 o
  13   9   4       48.15      102.34     20.14 o
 -16  10   4       10.51      -24.29     34.00 o
 -14  10   4      133.49       84.82     35.51 o
 -12  10   4      332.88      304.86     24.32 o
 -10  10   4       53.97       32.98      8.85 o
  -8  10   4      109.93      108.70     12.79 o
  -6  10   4     1023.33     1034.05     28.20 o
  -4  10   4     1604.97     1607.50     30.34 o
  -2  10   4       66.45       60.27     10.94 o
   0  10   4      555.35      549.92     25.44 o
   2  10   4      389.66      390.32     34.03 o
   4  10   4      415.26      371.94     24.08 o
   6  10   4       61.64       57.85     13.60 o
   8  10   4        0.22      -13.68     11.73 o
  10  10   4        5.07      -18.38     13.86 o
  12  10   4        5.92       15.54     16.19 o
 -15  11   4       10.50       14.57     34.00 o
 -13  11   4        7.52      103.63     39.10 o
 -11  11   4      172.12      173.19     26.20 o
  -9  11   4      163.40      135.29     26.99 o
  -7  11   4      299.79      339.76     30.41 o
  -5  11   4      876.01      864.49     33.58 o
  -3  11   4       15.57        5.88     10.49 o
  -1  11   4      225.07      223.42     25.75 o
   1  11   4        0.79       14.90     10.68 o
   3  11   4       21.86       14.29     13.22 o
   5  11   4       23.86       54.76     13.88 o
   7  11   4        5.46       12.81     33.93 o
   9  11   4        5.02       -0.63     14.13 o
  11  11   4        5.85      -17.80     14.33 o
 -14  12   4       50.82       92.30     48.58 o
 -12  12   4       19.67      116.59     48.58 o
 -10  12   4       14.88       75.93     31.55 o
  -8  12   4      101.69      102.94     14.81 o
  -6  12   4      617.32      599.90     50.28 o
  -4  12   4      549.00      515.81     48.49 o
  -2  12   4       87.75      102.72     19.63 o
   0  12   4       31.67       44.41     14.16 o
   2  12   4       44.51       65.77     23.84 o
   4  12   4       79.90       82.28     17.16 o
   6  12   4        0.08      -12.67     13.29 o
   8  12   4       62.20       41.29     21.23 o
 -11  13   4        3.01      -10.32     37.49 o
  -9  13   4        2.14        2.48     19.82 o
  -7  13   4       41.93       81.99     15.60 o
  -5  13   4        2.13       -0.35     16.13 o
  -3  13   4       31.79       18.61     24.24 o
  -1  13   4       24.01       43.72     13.74 o
   1  13   4       37.67       52.11     26.02 o
   3  13   4       11.67        6.87     12.02 o
   5  13   4       46.42       54.76     14.48 o
   7  13   4        3.19       16.78     14.48 o
  -8  14   4       10.51       41.68     40.55 o
  -6  14   4       14.07        5.94     11.80 o
  -4  14   4        0.13       -7.90     11.77 o
  -2  14   4       60.18       59.62     17.57 o
   0  14   4      123.07       60.12     24.29 o
   2  14   4       32.69       53.44     18.04 o
   4  14   4       11.39       13.45     17.76 o
 -21   1   5        1.15      -22.45     49.72 o
 -19   1   5        1.68        6.48     46.28 o
 -17   1   5        5.86      -17.39     21.74 o
 -15   1   5        0.52       18.67     59.38 o
 -13   1   5        0.11       -3.59      7.97 o
 -11   1   5       32.77       43.59      9.05 o
  -9   1   5       73.68       67.73     11.26 o
  -7   1   5     6461.01     6460.28     95.10 o
  -5   1   5     3369.74     3301.82     74.54 o
  -3   1   5    12794.44    11860.58    183.01 o
  -1   1   5     9074.60     8434.56    110.49 o
   1   1   5     2962.60     2922.63     50.21 o
   3   1   5     6419.94     7059.20     84.12 o
   5   1   5     2709.31     2639.58     42.51 o
   7   1   5        2.57       -2.93      5.37 o
   9   1   5      915.03      789.17     21.89 o
  11   1   5     3346.37     3157.91     49.32 o
  13   1   5        1.83       14.57     18.23 o
  15   1   5        0.28       -9.72     13.74 o
  17   1   5       19.80       36.43     17.17 o
 -22   2   5       60.83       36.09     60.04 o
 -20   2   5      121.20      191.30    121.44 o
 -18   2   5       78.33       32.27     47.72 o
 -16   2   5      191.41      238.75     22.13 o
 -14   2   5      245.62      295.54     19.85 o
 -12   2   5      225.35      202.00     35.66 o
 -10   2   5      149.07      156.90     14.91 o
  -8   2   5     1925.77     1685.19     42.45 o
  -6   2   5      459.47      524.17     23.53 o
  -4   2   5      693.44      627.97     22.44 o
  -2   2   5      539.66      534.05     18.73 o
   0   2   5      201.19      201.03     17.52 o
   2   2   5    16862.49    17459.82    167.85 o
   4   2   5       17.63       37.31     12.83 o
   6   2   5        4.23        8.04      6.10 o
   8   2   5     3395.12     3277.70     40.65 o
  10   2   5      211.09      165.55     24.91 o
  12   2   5        7.62       27.84     13.98 o
  14   2   5       10.59        7.29     13.74 o
  16   2   5        6.61       38.86     17.17 o
 -21   3   5       69.44       85.01     58.39 o
 -19   3   5        4.25       10.89     49.72 o
 -17   3   5       27.41       -1.05     32.31 o
 -15   3   5       10.42        3.92     14.29 o
 -13   3   5       17.01        4.46      9.62 o
 -11   3   5     1536.47     1493.58    100.32 o
  -9   3   5      615.61      586.23     21.73 o
  -7   3   5     1719.41     1715.32     29.44 o
  -5   3   5     1119.40     1161.22     29.49 o
  -3   3   5      794.86      747.89     25.42 o
  -1   3   5     2464.61     2568.35     44.90 o
   1   3   5     4221.42     4348.38     64.32 o
   3   3   5     3659.61     3642.05     57.91 o
   5   3   5        7.93        6.88      8.72 o
   7   3   5       59.69       34.63     10.33 o
   9   3   5       21.62       33.94     22.94 o
  11   3   5     4686.65     4563.30    116.39 o
  13   3   5       77.98       93.47     16.23 o
  15   3   5       10.30        9.72     21.86 o
 -20   4   5       60.17      133.32     61.54 o
 -18   4   5      180.68      200.02     58.09 o
 -16   4   5       59.99       73.97     18.92 o
 -14   4   5       65.44       48.72     19.50 o
 -12   4   5       86.32       80.45     12.72 o
 -10   4   5      342.92      291.90     23.80 o
  -8   4   5     1803.75     1744.52     36.01 o
  -6   4   5       90.93       78.14     16.66 o
  -4   4   5       90.17       76.92     10.28 o
  -2   4   5     2776.38     2684.97     60.10 o
   0   4   5     5257.22     5368.11     80.67 o
   2   4   5     2177.48     2108.38     41.42 o
   4   4   5       62.50       51.94      7.78 o
   6   4   5        6.90       24.23      8.40 o
   8   4   5       18.99       26.09      8.96 o
  10   4   5      132.76      131.35     12.65 o
  12   4   5        0.01        9.42     13.41 o
  14   4   5        1.24        4.32     15.17 o
  16   4   5        3.09        0.00     15.17 o
 -21   5   5      152.96       38.86     82.58 o
 -19   5   5       54.62       45.09     94.73 o
 -17   5   5      227.63      305.85     63.48 o
 -15   5   5       25.98        8.65     27.23 o
 -13   5   5      200.07      202.78     23.19 o
 -11   5   5      128.35      145.35     14.36 o
  -9   5   5     1648.27     1562.37     47.91 o
  -7   5   5      490.79      619.54     25.67 o
  -5   5   5       22.55       19.08      8.28 o
  -3   5   5      821.46      703.17     25.53 o
  -1   5   5     1315.84     1166.94     34.33 o
   1   5   5       42.75       71.24     12.89 o
   3   5   5      431.36      464.60     15.72 o
   5   5   5        2.13       12.11     11.49 o
   7   5   5      642.85      603.97     17.56 o
   9   5   5      543.70      610.03     20.20 o
  11   5   5       78.43       31.04     13.42 o
  13   5   5       46.65       68.01     17.17 o
  15   5   5        0.10       14.03     15.17 o
 -20   6   5      101.36      126.04     63.48 o
 -18   6   5        3.49       33.06     52.50 o
 -16   6   5      487.53      684.94    116.59 o
 -14   6   5      568.00      598.24     36.75 o
 -12   6   5      143.19      164.71     24.15 o
 -10   6   5       23.57       23.83     14.33 o
  -8   6   5     2645.02     2786.69     49.99 o
  -6   6   5     2068.36     2346.86     44.27 o
  -4   6   5       30.78       67.38     12.36 o
  -2   6   5     1762.54     1771.67     40.63 o
   0   6   5      686.39      596.55     28.67 o
   2   6   5      546.72      486.88     18.16 o
   4   6   5     1094.05      963.69     19.45 o
   6   6   5     2790.17     2782.99     42.41 o
   8   6   5      743.40      751.86     21.11 o
  10   6   5      104.26       69.34     14.76 o
  12   6   5       89.15       65.90     15.99 o
  14   6   5       36.03       26.99     15.17 o
 -19   7   5       51.55       80.15     58.39 o
 -17   7   5       72.18      252.60     97.15 o
 -15   7   5       58.22       75.07     48.58 o
 -13   7   5      290.60      315.59     36.68 o
 -11   7   5       21.85       21.10     24.80 o
  -9   7   5       74.50       64.17     27.10 o
  -7   7   5      621.75      715.75     28.07 o
  -5   7   5     1019.49     1087.64     33.22 o
  -3   7   5     3794.77     3879.77     66.40 o
  -1   7   5       72.45       72.96     16.85 o
   1   7   5      570.66      525.26     15.14 o
   3   7   5       30.86       26.25     15.93 o
   5   7   5      508.31      540.29     16.32 o
   7   7   5      199.21      206.77     14.89 o
   9   7   5      374.58      313.94     21.19 o
  11   7   5      102.87       98.62     15.61 o
  13   7   5        2.61        0.88     16.24 o
 -18   8   5       75.29       81.47     60.04 o
 -16   8   5      101.21       63.15     77.72 o
 -14   8   5        0.05      170.02     77.72 o
 -12   8   5       26.14       25.95     16.78 o
 -10   8   5       30.06       36.30     14.35 o
  -8   8   5        2.17        5.17     19.02 o
  -6   8   5     3931.91     4116.97    187.92 o
  -4   8   5        2.46        3.32     14.74 o
  -2   8   5      117.42      116.97     21.27 o
   0   8   5      173.73      178.04     11.58 o
   2   8   5      326.47      300.22     15.45 o
   4   8   5      299.45      350.46     14.09 o
   6   8   5      756.20      683.12     30.49 o
   8   8   5       30.73        5.33      9.78 o
  10   8   5        0.21       23.54     12.73 o
  12   8   5       53.62       77.19     15.99 o
 -17   9   5        2.04     -102.01     68.01 o
 -15   9   5      332.26      417.76    106.87 o
 -13   9   5       76.29      143.46     34.76 o
 -11   9   5       99.75      114.30     25.24 o
  -9   9   5       12.48      -12.65     21.31 o
  -7   9   5       30.16       90.93     24.22 o
  -5   9   5        7.14       10.06     19.22 o
  -3   9   5        1.59      -18.42     12.28 o
  -1   9   5        8.70       -3.45      8.12 o
   1   9   5     3627.50     3432.23     53.22 o
   3   9   5     1357.51     1323.50     32.59 o
   5   9   5        5.64       23.39      8.43 o
   7   9   5      317.96      325.36     24.61 o
   9   9   5        6.38       28.56     14.03 o
  11   9   5        0.00       32.38     29.39 o
 -16  10   5        0.13      -38.86     77.72 o
 -14  10   5       11.93       77.72     77.72 o
 -12  10   5       40.81       68.64     31.15 o
 -10  10   5      409.27      438.59     65.59 o
  -8  10   5      453.85      515.49     41.52 o
  -6  10   5       16.89        2.60     21.97 o
  -4  10   5     1717.29     1682.07     52.82 o
  -2  10   5     1884.26     2008.62     40.56 o
   0  10   5      500.22      515.29     19.21 o
   2  10   5      703.67      775.69     39.85 o
   4  10   5      292.59      272.69     31.51 o
   6  10   5        1.62       20.15     22.34 o
   8  10   5       26.19       22.30     13.11 o
  10  10   5       76.74      115.26     16.35 o
 -13  11   5      162.06       34.00     77.72 o
 -11  11   5      331.60      468.98     48.40 o
  -9  11   5        5.43       20.69     24.80 o
  -7  11   5      375.23      352.56     38.87 o
  -5  11   5       90.87       76.64     28.21 o
  -3  11   5       37.33       31.46     11.40 o
  -1  11   5       71.41       62.42     20.96 o
   1  11   5      639.87      628.76     44.42 o
   3  11   5      125.39      129.68     33.66 o
   5  11   5       91.87       96.17     26.10 o
   7  11   5        5.97       19.43     13.83 o
   9  11   5        2.99        9.72     17.38 o
 -12  12   5       93.71      -13.63     53.16 o
 -10  12   5        0.38       82.05     36.76 o
  -8  12   5       20.19       19.35     26.40 o
  -6  12   5      132.40      122.86     32.17 o
  -4  12   5      300.37      260.00     35.29 o
  -2  12   5       21.12       29.78     16.09 o
   0  12   5      118.36      114.60     24.54 o
   2  12   5       57.86       79.25     17.44 o
   4  12   5       59.89       60.72     34.00 o
   6  12   5       45.02       65.42     31.58 o
   8  12   5        8.06        2.43     13.83 o
 -11  13   5       58.58       38.86     77.72 o
  -9  13   5        5.70       46.96     34.76 o
  -7  13   5       27.21       50.26     32.96 o
  -5  13   5        0.24       57.84     33.77 o
  -3  13   5       28.63       39.70     32.83 o
  -1  13   5        0.86       18.22     60.72 o
   1  13   5        2.29       22.79     38.86 o
   3  13   5        0.11        8.50     17.00 o
   5  13   5        7.09      150.59     58.29 o
  -8  14   5       21.72       19.43     43.72 o
  -6  14   5        4.98       34.00     43.72 o
  -4  14   5       13.08       -4.86     43.72 o
  -2  14   5       26.23       82.58     48.58 o
   0  14   5       69.54      160.31     53.44 o
   2  14   5       12.01        9.72     43.72 o
 -22   0   6      280.39      349.76    111.73 o
 -20   0   6        3.43      -29.15     63.15 o
 -18   0   6     1928.68     2045.10    170.02 o
 -16   0   6     2379.39     2334.38    109.30 o
 -14   0   6       70.86       37.74     29.51 o
 -12   0   6       33.40       25.10     10.50 o
 -10   0   6     1496.43     1751.43     68.01 o
  -8   0   6      351.23      364.81     29.37 o
  -6   0   6    31337.25    31332.37    801.53 o
  -4   0   6    11846.75    11752.54    252.60 o
  -2   0   6      670.79      694.66     58.29 o
   0   0   6     7583.62     7181.25    145.95 o
   2   0   6     1214.03     1190.85     36.30 o
   4   0   6        4.80        8.44     13.81 o
   6   0   6      147.32      155.28     23.22 o
   8   0   6     2243.66     2385.14    133.59 o
  10   0   6     1084.83     1042.94     55.86 o
  12   0   6      264.57      197.46     46.54 o
 -23   1   6      111.82      165.16     68.70 o
 -21   1   6        6.82       -4.53     51.18 o
 -19   1   6        2.33      -61.83     41.22 o
 -17   1   6       67.32       60.47     49.72 o
 -15   1   6       85.81       77.22     14.30 o
 -13   1   6       60.38       72.82     13.76 o
 -11   1   6        9.20        2.54     11.40 o
  -9   1   6      176.68      172.22     18.85 o
  -7   1   6      562.38      553.62     18.75 o
  -5   1   6       66.94       69.33     26.02 o
  -3   1   6      326.33      307.65     27.86 o
  -1   1   6      567.93      535.12     20.54 o
   1   1   6     8095.86     8621.07    186.19 o
   3   1   6     7922.33     8938.70    259.75 o
   5   1   6      728.42      779.00     26.56 o
   7   1   6     1152.88     1271.61     46.89 o
   9   1   6     2747.36     2807.04     86.41 o
  11   1   6      278.53      248.70     22.25 o
  13   1   6      335.46      323.28     19.65 o
 -22   2   6        0.64      -14.57     51.52 o
 -20   2   6       42.67       97.89     56.60 o
 -18   2   6      675.96      757.59     85.01 o
 -16   2   6      277.69      317.04     24.86 o
 -14   2   6      281.20      284.84     26.89 o
 -12   2   6       73.85       80.61     10.58 o
 -10   2   6      206.01      235.82     15.81 o
  -8   2   6      470.06      424.04     27.83 o
  -6   2   6        8.86        5.33      9.41 o
  -4   2   6      163.52      143.62     10.64 o
  -2   2   6     1145.90     1109.13     27.85 o
   0   2   6    16674.07    17642.68    231.34 o
   2   2   6       36.54       22.31      8.78 o
   4   2   6      388.21      427.61     22.73 o
   6   2   6       26.48       63.19     16.73 o
   8   2   6     1789.67     1768.30     65.67 o
  10   2   6       94.09       65.27     10.86 o
  12   2   6       17.12       16.20      8.91 o
  14   2   6       98.16       87.44     19.43 o
 -23   3   6      164.13      244.54     75.33 o
 -21   3   6      125.00      208.38     66.92 o
 -19   3   6       76.51       62.18     51.18 o
 -17   3   6       38.62       50.56     46.28 o
 -15   3   6      598.99      580.61     36.46 o
 -13   3   6       88.88       62.49     19.50 o
 -11   3   6        8.81       23.41     18.23 o
  -9   3   6        1.34       16.85      7.99 o
  -7   3   6       89.85       82.76     13.55 o
  -5   3   6      292.56      291.70     17.40 o
  -3   3   6       16.19       30.53     10.10 o
  -1   3   6      511.19      517.11     29.82 o
   1   3   6     1329.32     1483.16     33.67 o
   3   3   6     6654.98     7285.21    117.42 o
   5   3   6       72.26       69.56     17.50 o
   7   3   6     5188.53     4848.38    113.66 o
   9   3   6      484.87      414.03     24.10 o
  11   3   6      114.77      143.12     15.21 o
  13   3   6      112.74      131.03     14.85 o
 -22   4   6      303.81      406.86     89.87 o
 -20   4   6       57.70       21.00     53.16 o
 -18   4   6      157.99      124.89     53.16 o
 -16   4   6      187.47      165.32     53.16 o
 -14   4   6      164.11      177.27     37.20 o
 -12   4   6     1865.45     2028.01     49.00 o
 -10   4   6       44.15       36.79     11.87 o
  -8   4   6     1101.61     1257.61     27.57 o
  -6   4   6     1372.08     1388.09     36.93 o
  -4   4   6       86.29       95.41     12.67 o
  -2   4   6     2527.72     2739.86     51.27 o
   0   4   6    10831.91    11997.07    189.57 o
   2   4   6      329.70      343.35     33.19 o
   4   4   6       13.93       37.32     21.59 o
   6   4   6      993.64      911.74     53.00 o
   8   4   6     1637.37     1473.03     39.36 o
  10   4   6      687.92      619.09     42.48 o
  12   4   6       45.40       67.29     21.59 o
 -21   5   6      320.74      281.30     73.79 o
 -19   5   6       92.61       48.26     53.16 o
 -17   5   6       36.25       77.72     48.09 o
 -15   5   6      145.95       53.44     63.15 o
 -13   5   6      544.80      563.09     28.83 o
 -11   5   6        4.59       -0.31     10.97 o
  -9   5   6      552.96      608.80     32.71 o
  -7   5   6     1728.49     1784.16     42.88 o
  -5   5   6        5.80       -3.94      9.55 o
  -3   5   6     2037.32     2162.72     43.70 o
  -1   5   6      549.34      606.52     28.05 o
   1   5   6       42.05       66.10     15.42 o
   3   5   6     1636.81     1547.20     41.86 o
   5   5   6       42.78       15.60     16.18 o
   7   5   6      972.35      992.61     98.08 o
   9   5   6      707.22      620.50     31.55 o
  11   5   6        0.16        8.60      9.61 o
  13   5   6       53.76       24.29     14.57 o
 -20   6   6      187.67      141.90     72.87 o
 -18   6   6      246.72      243.25     63.48 o
 -16   6   6        3.31        4.86     63.15 o
 -14   6   6        8.71       48.58     63.15 o
 -12   6   6      148.73      172.74     23.40 o
 -10   6   6       60.19       86.72     17.95 o
  -8   6   6      117.14       97.02     17.74 o
  -6   6   6       62.01       41.34     13.02 o
  -4   6   6      749.10      733.27     48.31 o
  -2   6   6     1524.05     1623.45     46.59 o
   0   6   6       39.73       53.15     15.05 o
   2   6   6      154.24      198.79     24.56 o
   4   6   6      421.29      437.37     38.20 o
   6   6   6      168.96      194.55     34.18 o
   8   6   6      713.14      758.28     56.09 o
  10   6   6      134.94      116.87     19.94 o
  12   6   6       15.29       29.15     13.83 o
 -21   7   6      112.77       77.72     92.30 o
 -19   7   6       47.04       92.57     60.04 o
 -17   7   6       37.39      -19.43     72.87 o
 -15   7   6      325.50      320.61     87.44 o
 -13   7   6      125.76      116.59     68.01 o
 -11   7   6       39.33       11.19     50.73 o
  -9   7   6      674.07      701.04     36.18 o
  -7   7   6        3.32       -5.78     20.14 o
  -5   7   6       64.31       40.87     14.26 o
  -3   7   6      717.27      806.31     40.91 o
  -1   7   6      939.02     1025.46     32.50 o
   1   7   6     1331.69     1467.80     52.14 o
   3   7   6       19.09       16.51     22.64 o
   5   7   6      125.56      100.84     31.78 o
   7   7   6       20.10       19.44     13.32 o
   9   7   6       22.48       27.31     12.57 o
  11   7   6       38.18       34.00     13.83 o
  13   7   6       11.06       58.29     48.58 o
 -20   8   6       31.12       58.29     92.30 o
 -18   8   6       30.96       19.43     77.72 o
 -16   8   6       82.27       38.86     77.72 o
 -14   8   6       61.06      -53.44     58.29 o
 -12   8   6       31.69       97.15     72.87 o
 -10   8   6       76.75       85.33     22.71 o
  -8   8   6      313.68      308.06     35.06 o
  -6   8   6     1284.45     1444.49     79.03 o
  -4   8   6       57.44       55.86     22.64 o
  -2   8   6      217.79      270.47     77.72 o
   0   8   6       13.57       18.64     16.56 o
   2   8   6     2807.56     2909.54    141.92 o
   4   8   6     1253.46     1334.72     64.15 o
   6   8   6     1019.41     1016.88     64.18 o
   8   8   6      399.41      385.60     40.67 o
  10   8   6        3.07        7.81     36.78 o
  12   8   6        2.82       53.44     48.58 o
 -19   9   6       36.50      213.74    102.01 o
 -17   9   6       57.78      -68.01     68.01 o
 -15   9   6       43.59      -38.86     68.01 o
 -13   9   6       43.71      102.01     72.87 o
 -11   9   6       59.52       71.79     46.28 o
  -9   9   6      264.89      393.46     36.31 o
  -7   9   6      194.59      162.90     26.92 o
  -5   9   6       88.77       66.00     32.25 o
  -3   9   6      413.62      377.01     67.11 o
  -1   9   6     1717.58     1784.96     70.82 o
   1   9   6     1114.85     1190.11     61.15 o
   3   9   6        8.18       -7.47     26.23 o
   5   9   6      110.78      162.58     54.35 o
   7   9   6       64.81       59.05     32.35 o
   9   9   6      205.78      174.88     58.29 o
  11   9   6       30.68        9.72     48.58 o
 -16  10   6        1.61       29.15     77.72 o
 -14  10   6      142.85      335.18     97.15 o
 -12  10   6       48.50       19.43     65.58 o
 -10  10   6        5.83      -18.21     31.24 o
  -8  10   6        6.40       -0.49     19.65 o
  -6  10   6      372.32      377.59     36.50 o
  -4  10   6      157.61      169.33     29.45 o
  -2  10   6      686.12      729.91     52.45 o
   0  10   6      431.40      445.53     46.41 o
   2  10   6      265.09      299.08     39.92 o
   4  10   6       28.34      -37.05     24.70 o
   6  10   6       26.17       68.55     40.20 o
   8  10   6       56.36      140.87     53.44 o
  10  10   6       11.02       29.15     48.58 o
 -15  11   6      177.68      340.04    111.73 o
 -13  11   6        5.39      -63.15     72.87 o
 -11  11   6       34.42       12.23     49.72 o
  -9  11   6      212.80      261.09     82.15 o
  -7  11   6      133.10      139.29     43.88 o
  -5  11   6      541.95      555.49     45.09 o
  -3  11   6       38.76       10.09     26.23 o
  -1  11   6      102.90      122.93     32.83 o
   1  11   6      105.22      147.41     34.60 o
   3  11   6       57.07      -12.19     27.40 o
   5  11   6        1.00       30.36     53.44 o
   7  11   6       30.84        4.86     43.72 o
   9  11   6      114.02      208.88     63.15 o
 -14  12   6       20.16      -53.44     72.87 o
 -12  12   6        8.66       38.71     53.16 o
 -10  12   6       52.85       72.41     54.64 o
  -8  12   6        7.73       -2.13     37.33 o
  -6  12   6       20.26       37.84     39.06 o
  -4  12   6        8.24      -24.29     46.94 o
  -2  12   6        0.17       41.03     31.53 o
   0  12   6       72.69       92.39     35.86 o
   2  12   6        4.33       -7.45     30.23 o
   4  12   6        6.61      111.73     53.44 o
   6  12   6       28.18       97.15     53.44 o
  -9  13   6        0.07       -8.58     50.16 o
  -7  13   6       23.29      -16.19     39.26 o
  -5  13   6       78.89      139.61     50.08 o
  -3  13   6       36.61       39.87     51.76 o
  -1  13   6        6.91       -4.86     68.01 o
   1  13   6        0.06      -24.29     43.72 o
   3  13   6        9.15       19.43     48.58 o
   0  14   6        7.24       14.57     43.72 o
 -23   1   7       16.86        8.00     58.09 o
 -21   1   7        0.92      -20.82     47.72 o
 -19   1   7       41.12       76.34     47.72 o
 -17   1   7      296.60      330.94     58.39 o
 -15   1   7       13.15        9.21     10.14 o
 -13   1   7        4.17        6.14      7.24 o
 -11   1   7     1556.56     1528.70     49.49 o
  -9   1   7     8481.38     7998.47    117.62 o
  -7   1   7      342.39      288.67     28.89 o
  -5   1   7      884.72      921.44     49.01 o
  -3   1   7     2671.90     2463.51     73.31 o
  -1   1   7      113.27       93.09     13.57 o
   1   1   7      688.49      683.10     32.13 o
   3   1   7      303.39      266.53     17.67 o
   5   1   7      478.21      457.20     25.63 o
   7   1   7     2142.04     2182.58     72.87 o
   9   1   7      172.93      215.31     38.15 o
  11   1   7      248.95      152.43     49.72 o
  13   1   7       15.03       13.45     46.15 o
 -22   2   7        6.12       14.57     51.52 o
 -20   2   7       65.50       34.00     51.52 o
 -18   2   7      378.86      493.17     68.70 o
 -16   2   7      411.93      479.23     92.30 o
 -14   2   7      216.14      282.17     17.92 o
 -12   2   7      156.20      162.46     15.72 o
 -10   2   7     2053.90     2050.59     51.57 o
  -8   2   7       34.11       20.20     10.51 o
  -6   2   7     3010.84     3057.96     53.48 o
  -4   2   7     3248.92     2911.03     52.34 o
  -2   2   7     3157.22     3021.02     46.76 o
   0   2   7       63.56       87.27     16.74 o
   2   2   7      296.54      292.94     16.96 o
   4   2   7       80.13      119.30     15.86 o
   6   2   7      254.70      213.25     33.09 o
   8   2   7     3178.20     3231.22     93.51 o
  10   2   7     1518.95     1502.29     71.77 o
  12   2   7        1.24       34.00     44.65 o
 -23   3   7        2.08      110.41     62.92 o
 -21   3   7       13.45       16.14    109.30 o
 -19   3   7      124.94      146.17     65.58 o
 -17   3   7      114.43       41.48     44.26 o
 -15   3   7       10.29       -8.74     14.14 o
 -13   3   7        3.55       -0.07      9.72 o
 -11   3   7      699.00      779.92     35.06 o
  -9   3   7     4936.64     4838.49     87.26 o
  -7   3   7      151.17      161.56     14.83 o
  -5   3   7        2.13        6.26     10.78 o
  -3   3   7       82.67       90.52     16.83 o
  -1   3   7      857.34      796.31     38.84 o
   1   3   7      279.60      279.65     16.96 o
   3   3   7     1423.54     1515.66     80.16 o
   5   3   7     1872.90     1928.81     58.86 o
   7   3   7     2981.90     2906.35     87.36 o
   9   3   7     1465.85     1363.22     66.59 o
  11   3   7       91.00       38.08     29.76 o
 -22   4   7       79.27       99.65     63.48 o
 -20   4   7       18.80       58.90     68.01 o
 -18   4   7        0.02      -26.62     42.83 o
 -16   4   7      107.63       92.30     63.15 o
 -14   4   7       68.80      106.15     20.78 o
 -12   4   7        0.13        0.87     15.87 o
 -10   4   7     1830.59     1767.41     37.16 o
  -8   4   7      282.90      330.80     22.87 o
  -6   4   7      137.80      150.15     16.96 o
  -4   4   7      334.14      318.28     22.83 o
  -2   4   7      413.76      426.60     30.85 o
   0   4   7      479.76      624.27     28.23 o
   2   4   7      365.38      372.86     41.50 o
   4   4   7       77.46       61.18     21.79 o
   6   4   7     2754.82     2953.50     87.02 o
   8   4   7        2.03       -9.13     25.28 o
  10   4   7        4.49       29.09     28.78 o
  12   4   7       22.84       63.15     48.09 o
 -21   5   7      237.95      342.38     73.79 o
 -19   5   7      580.41      614.28     80.67 o
 -17   5   7       19.44       43.72     68.01 o
 -15   5   7      279.57      252.60     77.72 o
 -13   5   7      134.57      196.81     34.00 o
 -11   5   7       65.70       68.19     24.76 o
  -9   5   7       64.21       69.52     13.90 o
  -7   5   7     1628.19     1697.41     45.98 o
  -5   5   7      335.87      339.05     18.61 o
  -3   5   7        8.58        6.63      7.34 o
  -1   5   7        5.90       16.64     12.04 o
   1   5   7      129.68       97.22     19.44 o
   3   5   7      112.63       67.01     22.74 o
   5   5   7       48.75       38.90     22.64 o
   7   5   7      390.50      298.62     39.86 o
   9   5   7      212.86      220.63     39.33 o
  11   5   7      196.41      162.01     39.42 o
 -22   6   7      141.05      211.31     72.13 o
 -20   6   7      163.61      278.43     92.30 o
 -18   6   7      158.84      272.03     92.30 o
 -16   6   7      221.46      291.46     87.44 o
 -14   6   7       28.21       29.15     58.29 o
 -12   6   7      307.57      376.44     60.72 o
 -10   6   7      487.41      525.74     37.52 o
  -8   6   7      518.01      548.65     32.95 o
  -6   6   7     1356.57     1460.37     36.22 o
  -4   6   7        1.07       -8.02     11.35 o
  -2   6   7      622.90      685.38     33.66 o
   0   6   7        3.86      -19.05     16.07 o
   2   6   7      243.45      241.41     29.76 o
   4   6   7     1282.23     1248.74     66.34 o
   6   6   7      166.63      135.41     33.51 o
   8   6   7      456.94      437.43     47.70 o
  10   6   7      132.94      117.23     51.18 o
  12   6   7       75.59       43.72     48.58 o
 -21   7   7      218.08      142.62     66.92 o
 -19   7   7      103.97      108.81     60.04 o
 -17   7   7       22.05       87.44     77.72 o
 -15   7   7        1.48      -63.15     63.15 o
 -13   7   7      104.71       48.58     63.15 o
 -11   7   7      502.53      533.23     40.34 o
  -9   7   7      188.70      216.33     25.65 o
  -7   7   7      231.27      277.05     23.53 o
  -5   7   7      500.84      424.80     25.70 o
  -3   7   7        5.10       -0.52     14.14 o
  -1   7   7        2.67       -6.39     16.47 o
   1   7   7      611.93      637.03     44.18 o
   3   7   7        0.28      -35.24     23.49 o
   5   7   7     1344.46     1456.07     68.70 o
   7   7   7     1098.11     1013.00     64.79 o
   9   7   7      224.59      249.16     72.47 o
 -20   8   7        6.17       92.82     63.48 o
 -18   8   7       57.74       48.58     77.72 o
 -16   8   7       43.04       87.44     77.72 o
 -14   8   7      101.35       82.58     68.01 o
 -12   8   7       69.62      -33.37     39.39 o
 -10   8   7       25.88      -30.81     31.71 o
  -8   8   7      233.41      216.47     32.95 o
  -6   8   7        7.92       -0.29     17.44 o
  -4   8   7       68.31       90.96     24.10 o
  -2   8   7     1292.13     1364.28     43.33 o
   0   8   7      432.97      536.68     46.40 o
   2   8   7      414.00      410.08     41.25 o
   4   8   7      197.77      225.95     36.40 o
   6   8   7      248.64      219.85     39.33 o
   8   8   7       91.48      145.73     75.29 o
 -19   9   7       63.84      111.73     92.30 o
 -17   9   7      166.10      218.60     92.30 o
 -15   9   7      147.34      155.45     87.44 o
 -13   9   7        0.20      -43.72     58.29 o
 -11   9   7      195.63      261.26     45.75 o
  -9   9   7      464.68      530.20     78.03 o
  -7   9   7        1.67       10.29     32.64 o
  -5   9   7       27.61       40.48     21.97 o
  -3   9   7      191.71      194.48     32.83 o
  -1   9   7        2.36       15.79     36.35 o
   1   9   7      482.28      557.39     47.70 o
   3   9   7       30.15       63.77     29.20 o
   5   9   7       78.09       84.42     49.72 o
   7   9   7      116.01      155.45     54.96 o
 -18  10   7      115.33      140.87     92.30 o
 -16  10   7      421.47      422.62    111.73 o
 -14  10   7       16.69       38.86     77.72 o
 -12  10   7       31.04        9.72     46.28 o
 -10  10   7       40.78       25.91     36.46 o
  -8  10   7      218.04      204.31     43.71 o
  -6  10   7      102.51       27.41     51.93 o
  -4  10   7      962.62      862.39     94.49 o
  -2  10   7      465.44      502.86     68.44 o
   0  10   7       14.14       73.99     80.15 o
   2  10   7      307.05      239.12     60.72 o
   4  10   7      363.14      549.87     73.79 o
   6  10   7        2.36      -57.76     38.50 o
 -15  11   7      131.96      238.03     97.15 o
 -13  11   7      125.25       88.32     55.98 o
 -11  11   7      521.80      590.34     95.63 o
  -9  11   7       70.64      114.08     50.97 o
  -7  11   7       91.79      139.18     40.89 o
  -5  11   7      221.07      251.10     47.51 o
  -3  11   7      133.62      158.63     94.73 o
  -1  11   7      204.75      255.08     58.39 o
   1  11   7        2.05      -17.00     44.65 o
   3  11   7       14.48      -12.41     46.28 o
   5  11   7        6.19      116.59     82.58 o
 -14  12   7       47.99        9.72     82.58 o
 -12  12   7       11.19      -39.87     49.72 o
 -10  12   7       30.20       72.64     43.50 o
  -8  12   7        8.25       19.79     39.92 o
  -6  12   7        3.48       44.51     41.07 o
  -4  12   7        0.42      -32.35     36.24 o
  -2  12   7      114.50       38.02     49.72 o
   0  12   7      239.82      298.89     66.92 o
   2  12   7       10.93       37.57     51.18 o
   4  12   7        5.21       58.29     82.58 o
 -11  13   7       22.53        4.86     82.58 o
  -9  13   7       11.04       28.26     55.98 o
  -7  13   7        6.89      -34.17     49.72 o
  -5  13   7       48.29       58.29     80.15 o
  -3  13   7        0.04       45.39     54.64 o
  -1  13   7        3.48      -29.15     72.87 o
   1  13   7       27.31       72.87     87.44 o
 -24   0   8        0.16       97.15     87.44 o
 -22   0   8        7.70       43.72     77.72 o
 -20   0   8       39.63      106.87     72.87 o
 -18   0   8        6.77       77.72     58.29 o
 -16   0   8       38.47      -29.15     58.29 o
 -14   0   8       31.80        9.72     38.86 o
 -12   0   8      739.84      642.86     46.28 o
 -10   0   8   113303.42   111617.51   1900.56 o
  -8   0   8      227.05      252.60     53.44 o
  -6   0   8     2790.92     2621.74     85.87 o
  -4   0   8     1709.12     1690.49     92.30 o
  -2   0   8     1828.49     1768.59     51.01 o
   0   0   8     3458.06     3518.48     94.41 o
   2   0   8        9.59        9.28     12.66 o
   4   0   8     2037.95     2147.38    116.59 o
   6   0   8     2144.31     2251.81     94.73 o
   8   0   8      524.39      437.20     87.44 o
  10   0   8      393.79      291.46     82.58 o
  12   0   8      133.85       19.43     63.15 o
 -23   1   8       22.17      114.16     61.83 o
 -21   1   8        0.00       25.46     49.72 o
 -19   1   8      339.52      266.75     60.04 o
 -17   1   8      123.90      164.49     49.72 o
 -15   1   8       24.83       32.33     13.40 o
 -13   1   8     1545.82     1530.33     64.08 o
 -11   1   8     2974.96     2959.94    110.69 o
  -9   1   8     5022.21     5092.47     72.67 o
  -7   1   8      297.09      331.33     35.73 o
  -5   1   8      697.48      644.57     35.88 o
  -3   1   8      437.68      521.94     17.49 o
  -1   1   8     4133.48     4371.08     79.68 o
   1   1   8     1581.95     1649.10     47.32 o
   3   1   8       14.83       -0.58     11.27 o
   5   1   8     1421.17     1501.73     47.68 o
   7   1   8     3674.96     3544.32     97.92 o
   9   1   8      235.48      172.45     48.09 o
  11   1   8       12.04       68.20     42.83 o
  13   1   8      118.98      145.73     82.58 o
 -24   2   8        0.04      118.58     66.92 o
 -22   2   8        0.09        2.91     65.58 o
 -20   2   8        0.12       -9.72     44.65 o
 -18   2   8      218.76      204.55     51.52 o
 -16   2   8       36.72       83.12     46.28 o
 -14   2   8      351.10      396.67     23.14 o
 -12   2   8      956.57      966.75     47.68 o
 -10   2   8    26891.03    26600.83    337.96 o
  -8   2   8     2440.91     2636.85     38.54 o
  -6   2   8     3751.43     3673.26     59.22 o
  -4   2   8      217.75      249.48     12.23 o
  -2   2   8     4317.78     4378.36     63.37 o
   0   2   8      364.54      393.97     28.89 o
   2   2   8      961.80      916.60     27.71 o
   4   2   8      142.58      105.50     26.79 o
   6   2   8      260.10      285.34     40.92 o
   8   2   8      460.34      528.26     89.87 o
  10   2   8       49.00       99.31     89.87 o
  12   2   8       54.86        2.33     42.83 o
 -23   3   8      102.11      161.80     66.39 o
 -21   3   8        3.43      -11.89     63.15 o
 -19   3   8      410.20      497.19    102.01 o
 -17   3   8      105.20      106.87     72.87 o
 -15   3   8      207.29      228.31     68.01 o
 -13   3   8      415.24      494.73     23.96 o
 -11   3   8       48.05       41.73     21.37 o
  -9   3   8        0.53      -17.12     16.77 o
  -7   3   8      101.65      102.60     12.30 o
  -5   3   8     1904.70     1899.08     38.11 o
  -3   3   8     1673.75     1735.49     47.51 o
  -1   3   8     1303.86     1486.34     52.64 o
   1   3   8        1.22        9.04     12.56 o
   3   3   8     1493.57     1609.59     42.08 o
   5   3   8       44.53       65.10     24.70 o
   7   3   8      218.52      286.72     51.18 o
   9   3   8       24.66        4.86     53.44 o
  11   3   8       43.02       71.19     63.15 o
 -22   4   8        0.01       34.89     97.15 o
 -20   4   8       97.50      153.02     54.96 o
 -18   4   8       98.78       37.24    102.01 o
 -16   4   8      133.73       72.87     58.29 o
 -14   4   8       99.24       43.72     48.58 o
 -12   4   8      121.79      176.11     35.40 o
 -10   4   8      756.56      660.79     32.37 o
  -8   4   8        1.86       15.63     16.41 o
  -6   4   8     1605.47     1649.63     45.46 o
  -4   4   8     1468.92     1476.84     38.50 o
  -2   4   8     3551.38     3472.47    110.11 o
   0   4   8        5.13       14.75     12.61 o
   2   4   8      468.55      456.20     62.40 o
   4   4   8       49.79       46.96     24.17 o
   6   4   8     2120.77     2129.04    104.72 o
   8   4   8      209.46      247.50     53.16 o
  10   4   8       85.29       33.44    114.16 o
  12   4   8      272.93      399.80     97.15 o
 -21   5   8        1.58       82.89     72.87 o
 -19   5   8      223.93      271.29     92.30 o
 -17   5   8       21.25       92.30     68.01 o
 -15   5   8      218.98      102.01     68.01 o
 -13   5   8      721.31      638.87     61.83 o
 -11   5   8      540.28      556.55     24.03 o
  -9   5   8     1260.03     1236.29     40.91 o
  -7   5   8        2.61        9.13     16.72 o
  -5   5   8     1010.12     1131.80     39.30 o
  -3   5   8      298.70      329.11     29.02 o
  -1   5   8     1768.20     1895.08     48.58 o
   1   5   8       28.67       26.41     15.18 o
   3   5   8     1914.09     1875.09     65.42 o
   5   5   8     3149.43     3417.06    132.21 o
   7   5   8      153.90      183.64     75.29 o
   9   5   8        6.12      -26.31     40.79 o
  11   5   8       40.51       74.04     49.72 o
 -22   6   8       47.77       79.04     63.48 o
 -20   6   8      184.18      199.17     61.83 o
 -18   6   8      247.11      286.61     92.30 o
 -16   6   8      118.90       92.30     68.01 o
 -14   6   8      339.31      325.47     82.58 o
 -12   6   8      311.96      317.90     76.08 o
 -10   6   8       91.01      106.16     18.10 o
  -8   6   8      298.74      366.97     22.37 o
  -6   6   8      707.45      760.00     27.54 o
  -4   6   8       76.37       83.01     14.84 o
  -2   6   8      316.35      357.80     25.25 o
   0   6   8      591.69      650.67     64.06 o
   2   6   8      119.47      113.63     43.06 o
   4   6   8      245.67      267.58     53.16 o
   6   6   8      340.03      420.54     61.83 o
   8   6   8       48.86       82.58     48.09 o
  10   6   8       65.21       99.58     51.52 o
 -21   7   8       21.56       58.29     61.83 o
 -19   7   8      273.44      165.16     92.30 o
 -17   7   8        1.39       38.86     68.01 o
 -15   7   8       44.60       58.29     68.01 o
 -13   7   8       71.85       63.15     63.15 o
 -11   7   8        0.23       49.22     34.52 o
  -9   7   8       17.48       57.84     19.65 o
  -7   7   8      910.61      997.63     35.73 o
  -5   7   8       16.36      -11.99     13.73 o
  -3   7   8      766.82      821.62     39.68 o
  -1   7   8      523.03      554.42     39.42 o
   1   7   8        2.38       19.37     24.70 o
   3   7   8      849.80      862.64    102.01 o
   5   7   8      481.08      343.38     72.87 o
   7   7   8       44.80       29.54     51.01 o
   9   7   8        1.33        9.34     44.26 o
 -20   8   8      147.39       97.15     92.30 o
 -18   8   8      222.17      121.44     82.58 o
 -16   8   8       83.08      -72.87     58.29 o
 -14   8   8        0.46      -72.87     58.29 o
 -12   8   8       62.84      119.65     37.10 o
 -10   8   8      101.71      116.35     37.33 o
  -8   8   8       83.20      108.52     39.69 o
  -6   8   8      157.58      149.76     37.33 o
  -4   8   8       45.50       52.83     40.79 o
  -2   8   8       56.57       19.43     55.86 o
   0   8   8     1742.86     1556.70     99.61 o
   2   8   8      978.32      807.03    128.73 o
   4   8   8       97.26       80.64     48.58 o
   6   8   8       25.11       10.46     53.44 o
   8   8   8       81.72       34.00     48.09 o
 -19   9   8      155.20      228.31     97.15 o
 -17   9   8      159.80      208.88     92.30 o
 -15   9   8        0.08       29.15     68.01 o
 -13   9   8      152.07       69.68     49.72 o
 -11   9   8       70.40       78.80     55.86 o
  -9   9   8      242.51      271.52     46.53 o
  -7   9   8      690.32      688.74     60.72 o
  -5   9   8      648.29      695.97     60.24 o
  -3   9   8     1369.89     1181.12     89.11 o
  -1   9   8      696.89      682.09    106.87 o
   1   9   8       47.60      125.76     46.28 o
   3   9   8        4.65        5.46     80.15 o
   5   9   8      135.66      153.02     54.96 o
   7   9   8        4.08       -3.74     48.58 o
 -18  10   8       20.60      -48.58     72.87 o
 -16  10   8       18.26       34.00     77.72 o
 -14  10   8       59.86       24.29     77.72 o
 -12  10   8       65.06       26.69     64.68 o
 -10  10   8      411.18      498.64     57.64 o
  -8  10   8        3.47        9.72     34.52 o
  -6  10   8      173.03      208.64     44.70 o
  -4  10   8       43.02       29.34     55.86 o
  -2  10   8       14.08       23.71     42.83 o
   0  10   8      382.72      389.59     65.26 o
   2  10   8      212.55      203.58     56.60 o
   4  10   8       48.27       78.51     92.30 o
   6  10   8       10.13       79.99     51.18 o
 -15  11   8        0.15     -102.01     68.01 o
 -13  11   8       19.58       -2.01     49.72 o
 -11  11   8      453.64      468.11     61.57 o
  -9  11   8      486.65      554.24     79.11 o
  -7  11   8        0.43      -48.96     32.64 o
  -5  11   8       49.69       28.89     37.10 o
  -3  11   8       50.56       14.57     63.15 o
  -1  11   8        1.49       42.64     46.28 o
   1  11   8       36.45       48.58     48.09 o
   3  11   8        0.24      -33.81     42.02 o
   5  11   8       16.64       63.15     51.52 o
 -14  12   8        5.49       53.44     87.44 o
 -12  12   8        1.28       34.00     72.87 o
 -10  12   8       92.05       62.94     45.57 o
  -8  12   8       65.32       77.72     42.07 o
  -6  12   8       11.98       10.74     37.10 o
  -4  12   8       27.70       48.61     52.66 o
  -2  12   8        0.04      -32.62     48.58 o
   0  12   8       51.75       99.89     54.64 o
   2  12   8        0.19        3.52     49.72 o
   4  12   8       62.56      165.16     92.30 o
 -11  13   8      110.42      244.97     71.89 o
  -9  13   8       30.16      111.73     61.83 o
  -7  13   8       94.69      108.81     60.04 o
  -5  13   8       21.73       -1.62     51.18 o
  -3  13   8        0.08      -32.16     49.72 o
  -1  13   8       19.07        7.36     53.16 o
   1  13   8       50.18       43.72     82.58 o
 -23   1   9        9.37       -1.68     49.72 o
 -21   1   9       14.11       58.29     53.44 o
 -19   1   9       32.79      114.16     48.09 o
 -17   1   9       97.81      109.30     44.65 o
 -15   1   9        9.19        3.51     21.46 o
 -13   1   9      699.91      652.82     43.95 o
 -11   1   9      135.77      133.28     18.43 o
  -9   1   9       14.91       41.29     36.43 o
  -7   1   9        8.28       -4.35     19.59 o
  -5   1   9       68.83       68.01     34.00 o
  -3   1   9     5205.87     5230.91     65.53 o
  -1   1   9     1117.34     1066.88     35.66 o
   1   1   9       33.43       20.43     20.54 o
   3   1   9     3442.70     3346.72     58.06 o
   5   1   9       41.85       36.43     37.78 o
   7   1   9       68.68       60.40     39.39 o
   9   1   9        0.01      -11.19     48.58 o
  11   1   9        1.04       -2.72     42.83 o
 -24   2   9        9.62        2.21     56.60 o
 -22   2   9        5.78       51.01     54.96 o
 -20   2   9        3.52      -33.42     46.15 o
 -18   2   9        9.98       47.02     42.83 o
 -16   2   9       27.32       77.53     42.83 o
 -14   2   9       84.49       70.05     26.76 o
 -12   2   9     1402.58     1412.54     49.49 o
 -10   2   9      692.42      699.64     49.78 o
  -8   2   9     1313.29     1351.78     77.37 o
  -6   2   9      324.86      334.35     38.86 o
  -4   2   9     4994.35     5183.75     70.07 o
  -2   2   9     4136.19     4490.67     67.72 o
   0   2   9       66.35       54.16     19.20 o
   2   2   9       94.67      113.82     18.00 o
   4   2   9      181.26      126.30     37.78 o
   6   2   9     5320.74     4977.52    163.13 o
   8   2   9      117.76      104.17     68.01 o
  10   2   9        1.66       94.14     49.72 o
  12   2   9       15.65        9.21     49.72 o
 -23   3   9       60.07       17.00     54.96 o
 -21   3   9        7.21      -63.15     65.58 o
 -19   3   9       66.91       94.73     48.09 o
 -17   3   9        2.61       14.57     58.29 o
 -15   3   9        1.31      -18.03     24.93 o
 -13   3   9      535.38      525.09     41.07 o
 -11   3   9      712.12      751.36     35.30 o
  -9   3   9      467.41      419.87     20.70 o
  -7   3   9      103.14      115.33     12.99 o
  -5   3   9      351.99      353.77     19.53 o
  -3   3   9      313.48      281.17     24.93 o
  -1   3   9      890.53      843.10     41.37 o
   1   3   9       71.84       86.08     13.95 o
   3   3   9      715.67      716.03     34.57 o
   5   3   9      406.86      303.11     68.01 o
   7   3   9      108.97        8.83     58.29 o
   9   3   9       61.10      130.15     49.72 o
  11   3   9       63.12       83.55     58.29 o
 -22   4   9       25.51       16.52     51.18 o
 -20   4   9       15.70       38.17     47.72 o
 -18   4   9       14.99       29.15     63.15 o
 -16   4   9      182.74      252.60     72.87 o
 -14   4   9      145.71      176.44     34.52 o
 -12   4   9      582.58      618.96     37.59 o
 -10   4   9      202.30      178.10     21.11 o
  -8   4   9       51.18       49.48     15.85 o
  -6   4   9     1856.63     1812.81     38.45 o
  -4   4   9       22.32       -4.86     22.90 o
  -2   4   9      137.04      168.78     26.76 o
   0   4   9       65.15       50.16     13.04 o
   2   4   9      140.02      153.14     37.86 o
   4   4   9      418.63      500.12     60.04 o
   6   4   9      921.27      754.97     73.79 o
   8   4   9        0.00      -24.92     39.39 o
  10   4   9        5.64        1.87     44.26 o
  12   4   9       55.10      -58.29     68.01 o
 -23   5   9        5.05       38.03     60.04 o
 -21   5   9      101.25      102.16     56.60 o
 -19   5   9       57.78       24.29     68.01 o
 -17   5   9        8.77        9.72     58.29 o
 -15   5   9       89.27       58.29     58.29 o
 -13   5   9     1019.27     1032.25     99.58 o
 -11   5   9      165.62      157.57     24.70 o
  -9   5   9       29.47        0.46     18.46 o
  -7   5   9      897.46      973.53     38.43 o
  -5   5   9      308.36      339.59     21.66 o
  -3   5   9        1.66       22.05     23.27 o
  -1   5   9       34.13       32.59     15.72 o
   1   5   9      996.46     1017.60     49.48 o
   3   5   9      615.65      594.62     65.26 o
   5   5   9       14.13       44.16     75.29 o
   7   5   9       36.16       52.85     42.83 o
   9   5   9       54.51      100.84     49.72 o
  11   5   9       42.20      145.18     60.04 o
 -22   6   9       27.16      -57.48     85.01 o
 -20   6   9        3.15       15.98     60.72 o
 -18   6   9       16.34      -43.72     58.29 o
 -16   6   9       33.11       87.44     63.15 o
 -14   6   9       76.57        9.72     53.44 o
 -12   6   9      175.27      191.38     39.76 o
 -10   6   9      111.74      121.81     18.47 o
  -8   6   9     1374.99     1471.55     66.98 o
  -6   6   9       57.33       72.84     14.49 o
  -4   6   9      324.38      330.49     23.30 o
  -2   6   9       12.20       20.54     16.47 o
   0   6   9       24.97       12.27     32.50 o
   2   6   9      430.59      404.65     58.39 o
   4   6   9      421.19      508.13     63.48 o
   6   6   9       14.36       -6.62     37.32 o
   8   6   9       21.54       42.64     46.28 o
  10   6   9       19.33       75.29     54.96 o
 -21   7   9       72.87      109.30     61.83 o
 -19   7   9       65.50      -24.29     72.87 o
 -17   7   9        0.01       92.30     72.87 o
 -15   7   9        0.00      257.46     72.87 o
 -13   7   9       98.22       48.58     44.65 o
 -11   7   9     2008.98     2168.02    101.56 o
  -9   7   9       84.86       71.87     32.64 o
  -7   7   9        7.44       48.18     25.89 o
  -5   7   9      889.77      956.63     59.60 o
  -3   7   9       39.01       50.20     68.01 o
  -1   7   9      292.85      344.11     51.18 o
   1   7   9     1216.83     1150.25     92.30 o
   3   7   9      784.75      727.18     75.33 o
   5   7   9       70.90       35.22     43.72 o
   7   7   9        1.88       -9.33     42.83 o
   9   7   9       21.41       22.73     55.86 o
 -20   8   9      107.05      121.44     92.30 o
 -18   8   9       16.26      -58.29     63.15 o
 -16   8   9        0.82        4.86     68.01 o
 -14   8   9        1.02      -14.57     58.29 o
 -12   8   9       97.97      139.90     38.26 o
 -10   8   9      196.78      226.00     41.46 o
  -8   8   9      201.23      148.10     38.07 o
  -6   8   9       79.04       94.21     34.52 o
  -4   8   9      726.64      700.36     68.70 o
  -2   8   9      267.67      335.72     85.01 o
   0   8   9      102.90      157.72     60.72 o
   2   8   9       34.53       -7.29     37.78 o
   4   8   9       81.39      106.87     48.09 o
   6   8   9       82.10      116.59     51.52 o
   8   8   9        9.06       65.03     53.16 o
 -19   9   9        0.64      121.44     87.44 o
 -17   9   9        0.09       58.29     77.72 o
 -15   9   9      208.75      116.59     77.72 o
 -13   9   9       83.53       67.68     38.46 o
 -11   9   9      189.42      163.18     43.71 o
  -9   9   9      566.55      667.58     61.30 o
  -7   9   9     1292.08     1313.54     79.02 o
  -5   9   9      219.73      140.21     39.06 o
  -3   9   9      711.24      690.47     75.57 o
  -1   9   9        4.43      -17.74     39.39 o
   1   9   9      200.02      223.17     80.15 o
   3   9   9       28.73       53.97     46.28 o
   5   9   9       54.08       31.58     48.09 o
   7   9   9       88.81       76.10     56.60 o
 -18  10   9       18.21       48.58     82.58 o
 -16  10   9      136.40       87.44     82.58 o
 -14  10   9        3.75       52.65     53.16 o
 -12  10   9      268.14      277.68     52.30 o
 -10  10   9        0.73       -9.23     40.19 o
  -8  10   9        1.11       -6.54     33.60 o
  -6  10   9       34.13       18.41     33.42 o
  -4  10   9      749.02      822.89    136.02 o
  -2  10   9      744.72      816.13     84.10 o
   0  10   9        0.65      -48.58     37.78 o
   2  10   9      138.50       85.43     89.87 o
   4  10   9       51.59       32.16     49.01 o
   6  10   9      108.06       18.33     53.16 o
 -15  11   9       25.29        4.86     77.72 o
 -13  11   9      122.18      102.01     82.58 o
 -11  11   9       11.75       -9.49     40.14 o
  -9  11   9      447.30      352.93     55.36 o
  -7  11   9       46.49       17.97     38.26 o
  -5  11   9      148.56      154.24     43.50 o
  -3  11   9      312.25      325.03     64.99 o
  -1  11   9       55.98        5.98     80.15 o
   1  11   9       31.49      -10.44     46.28 o
   3  11   9        0.06       21.94     49.01 o
   5  11   9        6.90       58.14     54.64 o
 -14  12   9        0.72      -19.43     82.58 o
 -12  12   9        6.45       20.10     51.01 o
 -10  12   9       28.97       13.95     53.16 o
  -8  12   9        5.71       17.59     49.72 o
  -6  12   9        4.40      -49.66     75.29 o
  -4  12   9       32.79      114.38     55.98 o
  -2  12   9        2.03       -1.34     49.01 o
   0  12   9       89.29      177.58     85.01 o
   2  12   9       85.77       58.29     54.96 o
  -9  13   9        0.13      -32.38     56.60 o
  -7  13   9       31.26        4.71     54.64 o
  -5  13   9       46.45      -14.57     53.16 o
  -3  13   9        3.19       73.72     68.01 o
  -1  13   9       77.83      103.63     60.69 o
 -24   0  10        0.19     -102.01     68.01 o
 -22   0  10       12.91      -43.72     58.29 o
 -20   0  10       16.01      -24.29     58.29 o
 -18   0  10       16.65       63.15     58.29 o
 -16   0  10        1.72       60.72     34.35 o
 -14   0  10       25.48       55.26     26.84 o
 -12   0  10     2284.24     2219.98     92.30 o
 -10   0  10       99.03       82.58     43.72 o
  -8   0  10       18.41        4.86     29.15 o
  -6   0  10      583.81      578.07     72.87 o
  -4   0  10     1516.91     1501.04     92.30 o
  -2   0  10     3228.63     3746.67    119.01 o
   0   0  10       80.26       55.44     29.05 o
   2   0  10      565.95      629.23     36.86 o
   4   0  10     5600.44     6208.18    252.60 o
   6   0  10      634.67      500.35     87.44 o
   8   0  10     1092.80     1039.55    131.16 o
  10   0  10      220.75      267.18     92.30 o
  12   0  10       23.47       58.29     72.87 o
 -23   1  10      307.61      434.64     73.79 o
 -21   1  10      345.95      284.33     63.48 o
 -19   1  10       16.31       43.72     41.22 o
 -17   1  10        8.28       -7.17     48.58 o
 -15   1  10       75.97       82.26     27.77 o
 -13   1  10       23.98        6.32     19.23 o
 -11   1  10     2879.86     3001.97     60.72 o
  -9   1  10      931.86      989.38     55.95 o
  -7   1  10        3.03      -30.91     20.61 o
  -5   1  10        0.04      -24.29     22.13 o
  -3   1  10      410.63      394.86     18.79 o
  -1   1  10        3.63       -3.67     17.24 o
   1   1  10       10.31       -2.95     20.85 o
   3   1  10     2757.59     2976.82    201.60 o
   5   1  10       30.56       72.23     60.72 o
   7   1  10      185.23       78.26     46.28 o
   9   1  10        5.91       -2.43     41.22 o
  11   1  10        0.00      -58.08     72.87 o
 -24   2  10       16.61      -69.63     51.18 o
 -22   2  10        0.30       38.86     77.72 o
 -20   2  10       66.19       99.16     49.72 o
 -18   2  10        4.32       53.05     42.83 o
 -16   2  10       15.55      -38.86     53.44 o
 -14   2  10        2.24       18.37     22.87 o
 -12   2  10        3.16      -12.14     15.65 o
 -10   2  10        4.34       -0.45     11.06 o
  -8   2  10      540.92      557.03     51.18 o
  -6   2  10       16.67       25.61     31.58 o
  -4   2  10      670.48      615.48     23.14 o
  -2   2  10     4126.83     4465.30     70.72 o
   0   2  10      693.25      725.84     38.49 o
   2   2  10     1202.40     1167.08     54.45 o
   4   2  10      678.48      653.59     65.26 o
   6   2  10      316.82      235.83     51.52 o
   8   2  10        9.68       75.29     44.65 o
  10   2  10        0.03      -42.55    111.73 o
 -23   3  10        0.02       85.01     58.39 o
 -21   3  10        0.29       -2.43     48.09 o
 -19   3  10       87.47       68.01     44.65 o
 -17   3  10      128.42      126.30     63.15 o
 -15   3  10       42.34       61.90     29.82 o
 -13   3  10        9.45      -20.53     21.37 o
 -11   3  10      115.35      134.48     17.37 o
  -9   3  10      207.71      180.19     18.17 o
  -7   3  10      422.39      417.76     21.10 o
  -5   3  10     9359.60     9485.64    139.35 o
  -3   3  10      479.73      443.29     28.34 o
  -1   3  10      117.92      111.50     16.69 o
   1   3  10      709.06      764.14     48.24 o
   3   3  10     1256.61     1235.33     84.10 o
   5   3  10      709.61      672.80     68.70 o
   7   3  10        4.58        5.09     35.94 o
   9   3  10        0.06      -37.04     40.79 o
  11   3  10        2.17       38.51     72.87 o
 -22   4  10        0.00      -33.83     47.72 o
 -20   4  10       24.27       28.40     72.87 o
 -18   4  10      152.21       92.30     63.15 o
 -16   4  10        2.25        0.00     53.44 o
 -14   4  10        1.18       11.50     27.77 o
 -12   4  10      134.13      171.17     24.32 o
 -10   4  10      123.33      114.31     28.43 o
  -8   4  10      354.10      402.51     25.97 o
  -6   4  10      544.25      516.21     26.22 o
  -4   4  10      421.45      392.13     32.64 o
  -2   4  10      244.48      277.81     33.42 o
   0   4  10       19.32      -11.92     14.91 o
   2   4  10     1565.42     1634.37    196.74 o
   4   4  10      910.84      841.09     75.57 o
   6   4  10       18.81       47.73     39.39 o
   8   4  10       82.10       87.94     55.86 o
  10   4  10       20.72       42.75     51.18 o
 -23   5  10      101.06      -11.28     53.16 o
 -21   5  10        1.48       45.60     55.86 o
 -19   5  10       31.78       63.15     63.15 o
 -17   5  10      225.68      252.60     77.72 o
 -15   5  10       37.44      -19.43     53.44 o
 -13   5  10        0.41        0.29     22.74 o
 -11   5  10       80.40       75.90     21.77 o
  -9   5  10       96.37       70.62     19.90 o
  -7   5  10      659.38      697.93     30.78 o
  -5   5  10      934.62     1040.19     60.91 o
  -3   5  10      180.84      172.86     29.59 o
  -1   5  10      167.78      180.34     33.42 o
   1   5  10       81.64       71.54     68.01 o
   3   5  10      740.85      699.65     68.70 o
   5   5  10      852.06      802.84     78.78 o
   7   5  10       67.53      120.23     51.01 o
   9   5  10        7.15       20.30     47.72 o
 -22   6  10        7.10       14.43     56.60 o
 -20   6  10       82.04      -34.00     72.87 o
 -18   6  10       86.87      102.01     72.87 o
 -16   6  10        9.60       19.43     58.29 o
 -14   6  10        1.47       14.57     53.44 o
 -12   6  10       22.13       20.50     30.60 o
 -10   6  10       13.36       -5.13     20.66 o
  -8   6  10      635.31      707.78     38.64 o
  -6   6  10      480.88      507.63     31.50 o
  -4   6  10       40.81       69.78     24.95 o
  -2   6  10      124.38      109.30     37.78 o
   0   6  10       59.30       94.62     39.39 o
   2   6  10      113.25      117.40     48.58 o
   4   6  10      153.97      166.17     49.72 o
   6   6  10       50.17       37.89     48.58 o
   8   6  10       23.36       49.10     47.72 o
  10   6  10      110.34      174.88     64.99 o
 -21   7  10        1.44      -94.73     63.15 o
 -19   7  10        0.78       19.43     72.87 o
 -17   7  10       34.91       82.58     72.87 o
 -15   7  10       15.59       24.29     58.29 o
 -13   7  10      166.67      211.21     46.35 o
 -11   7  10      342.18      409.63     46.53 o
  -9   7  10       18.08       -3.64     31.43 o
  -7   7  10       72.17       53.29     32.64 o
  -5   7  10        7.04       29.65     30.80 o
  -3   7  10      572.74      602.52     61.83 o
  -1   7  10      538.69      491.40     58.39 o
   1   7  10      640.51      520.59     63.48 o
   3   7  10        8.39        9.02     55.86 o
   5   7  10       21.54      -10.60     37.32 o
   7   7  10        4.39       82.58     51.52 o
   9   7  10      133.81      139.90     60.04 o
 -20   8  10       10.43        4.86     82.58 o
 -18   8  10        5.66       19.43     68.01 o
 -16   8  10       14.12       68.01     68.01 o
 -14   8  10      110.03       36.16     46.28 o
 -12   8  10       80.32       42.10     33.66 o
 -10   8  10       14.75      -12.95     35.11 o
  -8   8  10      713.94      777.59     60.88 o
  -6   8  10     1343.03     1455.78    121.73 o
  -4   8  10     1641.11     1883.50     97.49 o
  -2   8  10       13.43       15.46     43.72 o
   0   8  10       14.13       47.10     39.39 o
   2   8  10        3.42      -21.86     37.78 o
   4   8  10      100.63       34.72     46.28 o
   6   8  10        6.02       46.23     68.01 o
   8   8  10        2.54      -53.96    104.44 o
 -19   9  10       41.81        4.86     77.72 o
 -17   9  10        7.00       77.72     77.72 o
 -15   9  10        6.95       29.15     72.87 o
 -13   9  10       51.57       24.57     66.47 o
 -11   9  10      201.06      211.64     44.87 o
  -9   9  10       59.22       90.64     68.31 o
  -7   9  10      786.64      791.68     65.40 o
  -5   9  10      104.76       91.08     35.78 o
  -3   9  10      775.27      720.19    136.02 o
  -1   9  10      499.72      501.38     68.01 o
   1   9  10      260.83      326.12     61.83 o
   3   9  10      309.32      369.60     70.44 o
   5   9  10       41.82       71.89     51.18 o
   7   9  10        5.30      -31.58    102.01 o
 -18  10  10        0.02       14.57     77.72 o
 -16  10  10        4.62       14.57     68.01 o
 -14  10  10      102.67       90.01     58.09 o
 -12  10  10      106.11       92.39     67.58 o
 -10  10  10      357.91      368.77     54.81 o
  -8  10  10       21.19       13.52     35.45 o
  -6  10  10       27.13       19.43     36.46 o
  -4  10  10       13.36       -3.89     42.83 o
  -2  10  10       14.16      -40.76     39.39 o
   0  10  10       71.77       82.58     49.72 o
   2  10  10       29.02       20.30     47.72 o
   4  10  10        2.24       -1.08     45.52 o
 -15  11  10       18.85      -14.57     77.72 o
 -13  11  10        1.36       58.29     51.52 o
 -11  11  10      142.77      149.73     58.09 o
  -9  11  10        3.10       -6.50     36.25 o
  -7  11  10       19.96       -4.86     36.46 o
  -5  11  10       85.95      100.16     41.46 o
  -3  11  10       89.01      128.73     54.96 o
  -1  11  10        0.02       24.29     48.09 o
   1  11  10        6.43       78.70     58.29 o
   3  11  10       12.91      -41.20     46.28 o
 -12  12  10       32.66        0.00     51.52 o
 -10  12  10        0.78      -50.31    121.44 o
  -8  12  10       16.62       14.57    121.44 o
  -6  12  10       15.39      -39.04     46.28 o
  -4  12  10       33.35       58.14    102.01 o
  -2  12  10        1.90       21.94     49.72 o
   0  12  10        9.83       14.57     54.96 o
  -7  13  10        2.65      -53.44     51.52 o
  -5  13  10        2.55       52.58     58.09 o
 -23   1  11       21.69      -28.50     63.15 o
 -21   1  11       25.92       -5.03     47.72 o
 -19   1  11       35.76       41.39     42.83 o
 -17   1  11       74.56       49.63     39.39 o
 -15   1  11       91.63       49.41     26.08 o
 -13   1  11        6.45       12.95     19.63 o
 -11   1  11       14.30       31.58     13.74 o
  -9   1  11       74.00       92.30     32.50 o
  -7   1  11     1718.91     1505.90    116.59 o
  -5   1  11       69.49       12.56     21.28 o
  -3   1  11      113.80       78.55     14.60 o
  -1   1  11        0.45       18.72     16.57 o
   1   1  11      118.20       92.31     26.80 o
   3   1  11     1199.50     1252.05     97.15 o
   5   1  11     1314.23     1488.99     99.61 o
   7   1  11       12.63       26.72     41.22 o
   9   1  11       31.70      -14.95     44.26 o
 -24   2  11       54.03        4.86     54.96 o
 -22   2  11       33.81      -17.00     44.65 o
 -20   2  11        2.61       -8.16     42.83 o
 -18   2  11        1.39      -26.96     51.01 o
 -16   2  11      735.77      629.35     45.75 o
 -14   2  11     2423.95     2179.53     66.34 o
 -12   2  11       29.94       40.22     16.28 o
 -10   2  11       61.65       19.45     15.43 o
  -8   2  11       62.13       97.67     31.43 o
  -6   2  11      115.68       78.89     16.19 o
  -4   2  11      415.03      462.28     21.89 o
  -2   2  11      180.93      150.02     21.32 o
   0   2  11       20.20       29.07     19.07 o
   2   2  11     5234.23     5532.81    159.70 o
   4   2  11      275.90      220.25     46.28 o
   6   2  11      141.09      114.16     44.65 o
   8   2  11       66.99      147.30     53.16 o
  10   2  11      191.50      394.22     70.35 o
 -23   3  11       27.63      -21.86     51.52 o
 -21   3  11       92.24       82.11     53.16 o
 -19   3  11       16.83       -8.70     75.29 o
 -17   3  11      162.92      121.44     58.29 o
 -15   3  11      864.23      872.65     53.14 o
 -13   3  11        0.15      -27.14     18.10 o
 -11   3  11      402.59      450.14     23.57 o
  -9   3  11      358.94      340.12     18.28 o
  -7   3  11      111.64       68.21     22.32 o
  -5   3  11        7.15       28.60     17.07 o
  -3   3  11      558.74      601.99     32.72 o
  -1   3  11       35.49       26.00     17.17 o
   1   3  11      640.32      633.25     39.92 o
   3   3  11      297.39      349.51     53.16 o
   5   3  11      190.18      111.35     44.26 o
   7   3  11       82.10      101.51     49.72 o
   9   3  11       49.25       19.78     47.72 o
 -22   4  11        1.47        5.95     53.16 o
 -20   4  11       11.85        9.00     46.28 o
 -18   4  11       17.02        4.86     58.29 o
 -16   4  11      231.62      223.46     68.01 o
 -14   4  11      666.68      633.75     46.69 o
 -12   4  11       22.79       41.35     21.14 o
 -10   4  11       63.98       69.47     16.94 o
  -8   4  11       63.93       65.52     15.54 o
  -6   4  11       16.09       22.99     17.33 o
  -4   4  11       56.49       63.79     21.33 o
  -2   4  11      111.87      135.63     27.77 o
   0   4  11     1012.23     1014.56    182.16 o
   2   4  11      470.34      378.04     54.64 o
   4   4  11      643.18      638.61     70.35 o
   6   4  11      171.08      204.24     51.52 o
   8   4  11       20.95      -17.00     40.79 o
  10   4  11       89.46      104.09     60.72 o
 -23   5  11       15.19       31.64     59.45 o
 -21   5  11       28.52       30.56     53.16 o
 -19   5  11        2.39       34.00     63.15 o
 -17   5  11        6.46      -48.58     53.44 o
 -15   5  11       14.11      -19.43     48.58 o
 -13   5  11      213.41      247.39     46.11 o
 -11   5  11       85.80       71.23     22.51 o
  -9   5  11       28.41       -0.41     16.85 o
  -7   5  11       73.93       93.76     17.28 o
  -5   5  11       64.10       68.84     23.84 o
  -3   5  11        2.34       -3.35     35.14 o
  -1   5  11      225.84      144.68     39.39 o
   1   5  11      481.39      624.11     63.48 o
   3   5  11      111.00       65.58     41.22 o
   5   5  11       39.31      117.63     53.44 o
   7   5  11       11.97      -27.93     43.72 o
   9   5  11       18.14       -0.67     49.72 o
 -22   6  11        4.69       55.64     56.60 o
 -20   6  11       15.69       77.72     68.01 o
 -18   6  11        8.03      116.59     72.87 o
 -16   6  11       98.47      150.59     68.01 o
 -14   6  11        0.58       -2.31     35.94 o
 -12   6  11      141.71      135.65     34.65 o
 -10   6  11      250.55      260.79     28.84 o
  -8   6  11       43.88       59.02     19.42 o
  -6   6  11        7.54        9.90     20.81 o
  -4   6  11       62.92       64.82     28.89 o
  -2   6  11       25.54        7.56     41.29 o
   0   6  11      600.35      561.34     61.83 o
   2   6  11      815.76      789.90    109.30 o
   4   6  11       12.96       14.57     37.78 o
   6   6  11        1.40       23.57     46.28 o
   8   6  11      222.46      163.00     60.69 o
 -21   7  11        6.54       24.29     77.72 o
 -19   7  11       51.16      -34.00     68.01 o
 -17   7  11       21.22       48.58     68.01 o
 -15   7  11       21.18       97.15     68.01 o
 -13   7  11       67.83       91.89     53.72 o
 -11   7  11       40.55       97.43     34.26 o
  -9   7  11       32.18       94.01     32.64 o
  -7   7  11      919.13      863.14     60.35 o
  -5   7  11      140.73       93.11     32.13 o
  -3   7  11       53.56       46.15     37.78 o
  -1   7  11      823.06      860.41     77.23 o
   1   7  11      538.12      427.54     61.83 o
   3   7  11       93.63       20.21     42.02 o
   5   7  11       33.51       34.72     46.28 o
   7   7  11      125.27      192.95    109.30 o
 -20   8  11       43.61      -34.00     72.87 o
 -18   8  11       30.61      -63.15     58.29 o
 -16   8  11        2.52       24.29     63.15 o
 -14   8  11      123.11      104.86     49.72 o
 -12   8  11       59.30       20.72     32.64 o
 -10   8  11      316.36      284.59     45.42 o
  -8   8  11       75.46       73.90     32.87 o
  -6   8  11        8.65       -2.98     29.82 o
  -4   8  11      231.62      235.39     49.72 o
  -2   8  11       38.73        8.66     39.39 o
   0   8  11      326.07      218.81     53.16 o
   2   8  11       16.59      -36.12     53.44 o
   4   8  11        7.79       44.80     55.86 o
   6   8  11      113.16       31.09     80.15 o
 -19   9  11        1.06      -53.44     68.01 o
 -17   9  11       20.07       58.29     77.72 o
 -15   9  11        0.64       10.36     51.18 o
 -13   9  11        7.92        2.97     35.75 o
 -11   9  11        3.91       31.12     35.45 o
  -9   9  11      285.25      301.69     58.09 o
  -7   9  11      286.86      201.23     42.07 o
  -5   9  11       24.21      -43.34     28.90 o
  -3   9  11      449.28      422.30     61.54 o
  -1   9  11       51.81       70.17     45.52 o
   1   9  11        0.38      -21.86     46.15 o
   3   9  11      197.74      212.70     60.04 o
   5   9  11       13.01       60.72     51.52 o
 -16  10  11      134.57      140.87     82.58 o
 -14  10  11       64.92       45.23     55.86 o
 -12  10  11        1.37       -5.23     38.61 o
 -10  10  11      137.45       51.90     37.10 o
  -8  10  11      118.00       31.53     36.93 o
  -6  10  11      307.82      264.74     48.39 o
  -4  10  11      136.95      153.34     44.70 o
  -2  10  11        0.09       45.52     46.28 o
   0  10  11        1.99       55.86     48.09 o
   2  10  11       35.55       78.82     53.16 o
   4  10  11       95.72      117.80     61.54 o
 -15  11  11       21.35      199.17     92.30 o
 -13  11  11        0.10        8.21     85.01 o
 -11  11  11       37.36       66.91     97.15 o
  -9  11  11       24.19        1.80     46.28 o
  -7  11  11      125.57      140.12     54.64 o
  -5  11  11       85.35      147.94     87.44 o
  -3  11  11       41.93       68.01     48.09 o
  -1  11  11       35.67       39.56     58.29 o
   1  11  11       23.22      -46.15     48.09 o
 -12  12  11       38.69       27.38     55.98 o
 -10  12  11       46.85      -12.73     49.72 o
  -8  12  11        0.11       54.06     53.16 o
  -6  12  11       27.76       71.46     53.16 o
  -4  12  11        8.98       41.75     70.44 o
  -2  12  11       64.05      156.28     60.04 o
 -24   0  12       84.41       -4.86     72.87 o
 -22   0  12       54.87        9.72     68.01 o
 -20   0  12        0.30       24.29     58.29 o
 -18   0  12      239.79      170.02     63.15 o
 -16   0  12      983.78      790.01     65.58 o
 -14   0  12     2283.07     2045.10     97.15 o
  -8   0  12      426.99      524.63     77.72 o
  -6   0  12     2803.82     2676.61    140.87 o
  -4   0  12      334.00      317.39     34.00 o
  -2   0  12       11.26       23.71     21.07 o
   0   0  12     3266.03     3461.03    201.60 o
   2   0  12     4796.71     4639.13    208.88 o
   4   0  12      130.19       53.44     53.44 o
   6   0  12        6.61        4.86     53.44 o
   8   0  12       35.35       29.15     63.15 o
 -23   1  12       14.18      -44.76     82.58 o
 -21   1  12        4.50      -22.26     40.79 o
 -19   1  12        1.23        0.00     37.78 o
 -17   1  12      145.21      177.72     53.44 o
 -15   1  12    11888.83    10553.07    183.22 o
 -13   1  12      305.27      318.35     30.91 o
  -9   1  12        2.08       20.57     29.05 o
  -7   1  12        6.14      -58.29     38.86 o
  -5   1  12      206.37      235.17     15.05 o
  -3   1  12      274.55      294.41     20.67 o
  -1   1  12      241.24      304.74     27.44 o
   1   1  12      319.26      355.73     94.73 o
   3   1  12      934.90     1076.32     84.10 o
   5   1  12       84.53       -9.27     48.58 o
   7   1  12       45.84       42.10     87.44 o
   9   1  12      163.53      241.73     61.54 o
 -24   2  12      104.45      108.95    104.44 o
 -22   2  12        0.57       38.86     48.09 o
 -20   2  12        5.55      -54.70     39.39 o
 -18   2  12       12.48      -53.44     48.58 o
 -16   2  12      191.04      222.27     32.64 o
 -14   2  12      185.96      178.39     27.77 o
 -12   2  12        6.63       19.43     14.57 o
 -10   2  12      201.03      234.85     43.09 o
  -8   2  12      438.41      344.90     77.72 o
  -6   2  12      255.82      250.51     22.44 o
  -4   2  12      447.72      445.56     23.07 o
  -2   2  12        1.76      -22.97     15.31 o
   0   2  12      310.69      322.78     30.44 o
   2   2  12      548.58      525.04     58.39 o
   4   2  12      179.22      174.88     63.15 o
   6   2  12       12.57       -7.18     39.39 o
   8   2  12      389.67      406.26     77.72 o
 -23   3  12       27.38       31.58     54.96 o
 -21   3  12       27.69       24.29     48.09 o
 -19   3  12       35.93       82.58     63.15 o
 -17   3  12       36.80       77.72     53.44 o
 -15   3  12     1049.99      945.99     52.16 o
 -13   3  12       89.39       71.15     20.54 o
 -11   3  12      731.58      763.72     27.79 o
  -9   3  12      128.12      129.89     17.36 o
  -7   3  12     1395.19     1349.89     40.06 o
  -5   3  12       21.02        8.41     15.63 o
  -3   3  12       18.96       12.87     22.44 o
  -1   3  12      268.22      334.85     36.95 o
   1   3  12      848.66      879.29     70.35 o
   3   3  12       10.35       12.14     34.35 o
   5   3  12      147.16      160.31     72.87 o
   7   3  12      357.37      420.45     68.44 o
   9   3  12       65.97      126.30     85.01 o
 -22   4  12       19.22       -5.86     80.15 o
 -20   4  12       82.68      126.30     72.87 o
 -18   4  12      163.16      111.73     63.15 o
 -16   4  12        5.11        9.72     48.58 o
 -14   4  12       54.46       59.34     28.44 o
 -12   4  12       85.12       94.12     21.59 o
 -10   4  12      375.99      352.42     23.40 o
  -8   4  12      103.32      156.70     17.93 o
  -6   4  12      881.23      765.17     38.89 o
  -4   4  12       22.65        1.97     20.11 o
  -2   4  12     1092.24     1273.11    113.44 o
   0   4  12     1673.47     1766.99    143.30 o
   2   4  12        9.08       21.22     32.50 o
   4   4  12       48.96       69.50     44.26 o
   6   4  12       28.66       20.79     42.83 o
   8   4  12       78.02       30.65     49.72 o
 -21   5  12       28.61      102.01     72.87 o
 -19   5  12       75.92        9.72     63.15 o
 -17   5  12       54.80      106.87     58.29 o
 -15   5  12        4.40        0.00     48.58 o
 -13   5  12        3.74        3.72     20.07 o
 -11   5  12      228.56      263.27     24.87 o
  -9   5  12      294.14      286.29     23.66 o
  -7   5  12      632.48      659.98     34.78 o
  -5   5  12       15.29       32.83     23.44 o
  -3   5  12      114.08       94.73     34.35 o
  -1   5  12      101.51      109.08     55.86 o
   1   5  12      634.06      638.73     66.92 o
   3   5  12      118.47       79.67     42.83 o
   5   5  12       38.08       -6.07     40.79 o
   7   5  12        1.99      -15.16     42.83 o
 -22   6  12        1.60      -43.72     68.01 o
 -20   6  12       23.72       77.72     68.01 o
 -18   6  12       52.70       92.30     68.01 o
 -16   6  12       15.25       19.43     58.29 o
 -14   6  12       26.48        7.20     31.24 o
 -12   6  12      152.96      118.43     34.09 o
 -10   6  12       43.63       37.16     26.85 o
  -8   6  12      326.38      352.42     31.16 o
  -6   6  12      359.60      424.73     43.56 o
  -4   6  12       44.46       55.86     34.35 o
  -2   6  12      742.54      707.10     66.92 o
   0   6  12     1337.27     1359.88     94.41 o
   2   6  12      301.30      334.12     87.44 o
   4   6  12        3.98      -18.62     53.44 o
   6   6  12       15.46       45.97     70.44 o
 -21   7  12       41.14      -24.29     72.87 o
 -19   7  12        4.73       34.00     68.01 o
 -17   7  12        0.91      -34.00     58.29 o
 -15   7  12       67.94       43.33     42.83 o
 -13   7  12        0.30        7.25     42.93 o
 -11   7  12       28.66       53.57     31.71 o
  -9   7  12       42.78       40.17     33.51 o
  -7   7  12        8.26       46.85     29.82 o
  -5   7  12      553.20      651.72     54.62 o
  -3   7  12      448.56      427.92     77.72 o
  -1   7  12        1.28      -31.58     34.35 o
   1   7  12        7.65      -19.43     37.32 o
   3   7  12       88.92       13.60     77.72 o
   5   7  12      116.56      119.72     53.16 o
 -20   8  12       12.17        0.00     72.87 o
 -18   8  12       56.01       48.58     63.15 o
 -16   8  12        2.59      -43.72     58.29 o
 -14   8  12       62.64       44.64     39.06 o
 -12   8  12      401.35      378.66     51.37 o
 -10   8  12      315.11      377.72     58.09 o
  -8   8  12      505.54      552.13     88.92 o
  -6   8  12      326.38      313.20     46.06 o
  -4   8  12       34.82       50.27     39.39 o
  -2   8  12      379.85      399.14     65.58 o
   0   8  12      185.04      102.01     68.01 o
   2   8  12        9.05        6.80     42.83 o
   4   8  12        0.38       31.58     48.09 o
 -17   9  12        7.25       53.44     72.87 o
 -15   9  12       13.76      -53.44     41.22 o
 -13   9  12       68.57      114.44     41.88 o
 -11   9  12       59.95       53.04     39.06 o
  -9   9  12       14.38      -29.96     30.72 o
  -7   9  12       10.05       63.76     36.24 o
  -5   9  12      359.09      238.44     69.94 o
  -3   9  12      376.39      275.17     58.39 o
  -1   9  12        0.29       14.18     42.83 o
   1   9  12        2.65      -20.21     42.02 o
   3   9  12        6.29      -41.97     42.83 o
 -16  10  12       89.27       68.01     82.58 o
 -14  10  12      119.32      121.44     58.09 o
 -12  10  12       19.81      105.87     49.72 o
 -10  10  12       47.96      106.87     75.29 o
  -8  10  12       24.51       85.63     41.07 o
  -6  10  12       24.89      -11.21     34.98 o
  -4  10  12        0.21        1.55     68.01 o
  -2  10  12       11.69       17.45     46.28 o
   0  10  12        0.21       23.75     46.28 o
   2  10  12        1.65      -25.73     46.28 o
 -13  11  12       39.19       45.99     51.18 o
 -11  11  12        3.40      -29.69     48.58 o
  -9  11  12        5.62       -9.72     48.09 o
  -7  11  12        1.85      -39.61     44.26 o
  -5  11  12       84.43      112.35     55.86 o
  -3  11  12       22.26       28.97     47.72 o
  -1  11  12      143.57      201.60     61.83 o
 -10  12  12        0.43       17.00     51.52 o
  -8  12  12        7.98      -56.56     47.72 o
  -6  12  12        5.06      -80.06     63.15 o
 -23   1  13        3.67      -17.25     49.72 o
 -21   1  13        0.31       -9.91     42.83 o
 -19   1  13       22.17       -1.62     35.94 o
 -17   1  13       55.54        5.62     32.50 o
 -15   1  13       46.17       18.80     20.45 o
 -13   1  13       38.56       16.70     15.71 o
  -9   1  13     1153.75     1340.73    126.30 o
  -7   1  13      779.24      961.83    106.87 o
  -5   1  13      110.97       80.36     15.93 o
  -3   1  13        0.06        6.12     16.31 o
  -1   1  13       11.04       23.79     19.53 o
   1   1  13      478.03      399.22     53.16 o
   3   1  13       89.72       65.58     41.22 o
   5   1  13       15.28       43.36     46.28 o
   7   1  13        3.60       76.55     49.72 o
 -24   2  13       20.05      -63.15     63.15 o
 -22   2  13       11.50       31.58     48.09 o
 -20   2  13        0.00      -34.00     80.15 o
 -18   2  13      243.86      204.02     63.15 o
 -16   2  13      135.82       70.09     27.01 o
 -14   2  13       38.17       12.60     19.06 o
 -12   2  13      101.93       79.81     16.83 o
 -10   2  13       45.04      126.93     38.50 o
  -8   2  13      585.67      485.77     87.44 o
  -6   2  13       21.99       21.81     14.51 o
  -4   2  13      217.66      261.83     21.44 o
  -2   2  13     1279.80     1314.08     45.91 o
   0   2  13      288.33      306.94     85.01 o
   2   2  13       75.02       83.64     39.39 o
   4   2  13      140.10      145.73     48.09 o
   6   2  13       24.27       11.85     42.83 o
   8   2  13      150.32      206.05     97.15 o
 -23   3  13        0.45       29.15     72.87 o
 -21   3  13       19.58       21.86     44.65 o
 -19   3  13      135.32       97.15     63.15 o
 -17   3  13      301.39      155.45     58.29 o
 -15   3  13       70.93       85.03     24.93 o
 -13   3  13      165.29      196.11     22.40 o
 -11   3  13       77.07       63.15     15.93 o
  -9   3  13      128.60      127.32     19.05 o
  -7   3  13      247.20      270.04     29.45 o
  -5   3  13        9.51       39.11     17.14 o
  -3   3  13       67.93       79.20     21.83 o
  -1   3  13      627.59      710.73    104.44 o
   1   3  13     1344.20     1389.04     90.98 o
   3   3  13        1.03       63.15     41.22 o
   5   3  13        0.03       11.13     40.79 o
   7   3  13       11.67       14.57     44.65 o
 -22   4  13        1.32      -18.89     51.01 o
 -20   4  13        3.58        9.72     53.44 o
 -18   4  13      288.21      228.31     72.87 o
 -16   4  13       27.60      -38.86     48.58 o
 -14   4  13       33.39       40.78     21.17 o
 -12   4  13       47.16       42.59     18.57 o
 -10   4  13      120.68      141.41     18.99 o
  -8   4  13      109.05      100.21     22.59 o
  -6   4  13      151.88      117.30     23.19 o
  -4   4  13      210.67      213.90     29.07 o
  -2   4  13        3.14        9.14     29.05 o
   0   4  13       58.89       94.73     37.78 o
   2   4  13      218.47      232.32     51.52 o
   4   4  13        1.32      -14.57     55.86 o
   6   4  13        1.40       47.86     46.28 o
 -21   5  13       37.20       38.86     68.01 o
 -19   5  13       20.34       58.29     58.29 o
 -17   5  13      159.65      116.59     63.15 o
 -15   5  13        3.29        4.86     34.35 o
 -13   5  13       71.69      106.68     26.59 o
 -11   5  13       47.70       68.88     20.64 o
  -9   5  13        0.73       20.83     18.70 o
  -7   5  13       34.21       54.16     25.67 o
  -5   5  13        0.50       17.92     22.04 o
  -3   5  13      149.15       99.47     35.94 o
  -1   5  13      180.30      228.00     44.65 o
   1   5  13       53.96       46.47     39.39 o
   3   5  13        3.39        1.42     70.44 o
   5   5  13       73.85      104.36     72.87 o
 -20   6  13        5.71       24.29     63.15 o
 -18   6  13       71.89      -14.57     58.29 o
 -16   6  13      350.56      383.76     82.58 o
 -14   6  13       19.85        7.49     30.60 o
 -12   6  13       31.06       51.49     31.24 o
 -10   6  13      157.11      186.99     30.00 o
  -8   6  13       21.53       29.91     43.69 o
  -6   6  13       17.99       13.69     27.31 o
  -4   6  13      384.78      431.96     49.32 o
  -2   6  13      883.22      833.45     72.13 o
   0   6  13       46.70       53.01     39.39 o
   2   6  13        2.41       -2.43     41.22 o
   4   6  13       20.55      -42.45     46.15 o
 -21   7  13        1.30      -38.86     68.01 o
 -19   7  13        1.22      -58.29     63.15 o
 -17   7  13       84.69      -48.58     58.29 o
 -15   7  13       85.49       -1.39     35.88 o
 -13   7  13      130.20      184.30     40.90 o
 -11   7  13      161.52      214.35     40.37 o
  -9   7  13      106.40       53.20     57.30 o
  -7   7  13       13.19      -24.76     27.71 o
  -5   7  13        0.11       -8.10     28.05 o
  -3   7  13       52.38       58.93     41.29 o
  -1   7  13      128.12       70.03     40.79 o
   1   7  13       50.63       66.45     42.83 o
   3   7  13       24.57      -21.37     42.02 o
   5   7  13       13.90       51.01     51.52 o
 -18   8  13        0.34       77.72     72.87 o
 -16   8  13      233.65      257.46     82.58 o
 -14   8  13       93.47      114.96     41.32 o
 -12   8  13      364.20      422.21     53.14 o
 -10   8  13        0.22       -0.56     31.71 o
  -8   8  13       60.45       83.46     36.42 o
  -6   8  13       36.75       82.76     34.98 o
  -4   8  13      463.71      463.95     61.26 o
  -2   8  13      237.94      270.93     53.16 o
   0   8  13        4.38       75.48     44.26 o
   2   8  13       12.78      -41.97     42.83 o
 -17   9  13       26.63      -48.58     68.01 o
 -15   9  13       29.72       24.98     58.29 o
 -13   9  13       67.79       53.44     48.09 o
 -11   9  13       21.82        4.60     35.45 o
  -9   9  13      217.67      235.68     46.06 o
  -7   9  13      345.00      500.87     56.18 o
  -5   9  13       69.17       80.70     37.83 o
  -3   9  13       29.63      -21.33     39.39 o
  -1   9  13        9.87      -17.00     41.22 o
   1   9  13       11.02       57.77     47.72 o
 -16  10  13       34.88       63.15     82.58 o
 -14  10  13      196.50      219.04     61.83 o
 -12  10  13       93.18       22.95     49.72 o
 -10  10  13      108.83      116.90     53.16 o
  -8  10  13      459.93      503.57     71.89 o
  -6  10  13        0.04      -13.21     42.83 o
  -4  10  13        2.59      -17.88     42.83 o
  -2  10  13        2.58      -38.25     80.15 o
   0  10  13        0.15       -2.78     70.44 o
 -13  11  13        3.32       72.87     54.96 o
 -11  11  13        8.45       77.08     51.18 o
  -9  11  13       62.33       25.26     51.18 o
  -7  11  13       81.03       20.73     51.18 o
  -5  11  13       37.90      -53.26     46.28 o
  -3  11  13        0.67        9.72     48.09 o
 -24   0  14       12.13       29.15     72.87 o
 -22   0  14        0.21      -24.29     58.29 o
 -20   0  14        0.98      -48.58     48.58 o
 -18   0  14        0.32        9.72     48.58 o
 -16   0  14     1063.18     1102.70     77.72 o
 -14   0  14      172.96      170.02     34.00 o
  -8   0  14      345.61      393.48     77.72 o
  -6   0  14       23.27       37.04     18.64 o
  -4   0  14      234.83      290.91     44.52 o
  -2   0  14     3233.35     3482.24     95.12 o
   0   0  14      142.97      102.01     58.29 o
   2   0  14      293.56      160.31     68.01 o
   4   0  14       14.88       72.87     68.01 o
   6   0  14        0.27      -77.72     53.44 o
 -23   1  14        1.95      -21.77     63.15 o
 -21   1  14        0.35      -48.58     37.78 o
 -19   1  14       34.51       21.20     37.32 o
 -17   1  14      359.58      337.95     35.45 o
 -15   1  14        2.43        4.42     18.21 o
  -9   1  14      277.36      223.46     68.01 o
  -7   1  14     1263.07     1325.49     83.68 o
  -5   1  14      189.67      187.45     22.15 o
  -3   1  14      333.38      392.77     27.88 o
  -1   1  14     1690.77     1845.51     85.87 o
   1   1  14      493.11      503.07     61.83 o
   3   1  14      194.35      159.06     60.72 o
   5   1  14       72.52      -56.68     37.78 o
 -22   2  14       12.44      -45.34     40.79 o
 -20   2  14        9.60       -9.72     37.78 o
 -18   2  14        0.36      106.87     53.44 o
 -16   2  14      185.46      155.32     27.77 o
 -14   2  14       35.20        9.34     15.65 o
 -12   2  14       90.52       96.57     18.66 o
 -10   2  14      597.94      412.91     82.58 o
  -8   2  14       42.02       21.37     16.19 o
  -6   2  14        0.00        3.98     14.84 o
  -4   2  14      207.37      236.15     21.66 o
  -2   2  14      881.03      825.07     65.58 o
   0   2  14      221.54      222.46     46.28 o
   2   2  14       11.24       30.41     39.39 o
   4   2  14        7.38        9.72     41.22 o
   6   2  14        0.08        2.62     60.72 o
 -23   3  14        8.27       73.51     51.18 o
 -21   3  14        3.37      -14.57     41.22 o
 -19   3  14        0.01      -24.29     48.58 o
 -17   3  14        3.27       38.86     48.58 o
 -15   3  14        0.00      -27.14     18.10 o
 -13   3  14        1.22      -22.62     15.08 o
 -11   3  14      201.11      179.21     16.49 o
  -9   3  14        0.02       -9.06     15.17 o
  -7   3  14      365.70      357.41     27.08 o
  -5   3  14       25.94       33.11     17.67 o
  -3   3  14      517.47      484.30     36.77 o
  -1   3  14      607.28      574.56     60.04 o
   1   3  14        0.24       18.74     35.94 o
   3   3  14       47.26       19.85     46.15 o
   5   3  14       15.69      -48.58     37.78 o
 -22   4  14       42.11       66.71     55.86 o
 -20   4  14        5.81      -24.29     58.29 o
 -18   4  14       47.91       87.44     58.29 o
 -16   4  14       24.11       29.15     48.58 o
 -14   4  14       37.91       51.87     23.59 o
 -12   4  14      169.35      153.06     20.81 o
 -10   4  14     1626.32     1658.50     44.35 o
  -8   4  14        1.57       -9.38     26.64 o
  -6   4  14        1.09        2.19     20.07 o
  -4   4  14       65.85       72.87     27.31 o
  -2   4  14      354.72      314.28     47.72 o
   0   4  14      679.31      623.83     66.92 o
   2   4  14       25.62       62.57     42.83 o
   4   4  14        7.82       37.74     46.15 o
 -21   5  14        7.89       19.43     68.01 o
 -19   5  14        1.85      -24.29     53.44 o
 -17   5  14        0.34       58.29     53.44 o
 -15   5  14       28.16       38.86     34.35 o
 -13   5  14      179.91      159.29     27.60 o
 -11   5  14      221.28      192.40     24.00 o
  -9   5  14       24.86        7.78     27.01 o
  -7   5  14       49.18       42.56     22.82 o
  -5   5  14        2.98      -23.96     24.44 o
  -3   5  14      161.37      186.92     43.72 o
  -1   5  14      366.43      401.34     56.60 o
   1   5  14       16.64       21.86     40.79 o
   3   5  14       23.38      -39.50     70.44 o
   5   5  14       75.44      120.56    102.01 o
 -20   6  14        1.45      -58.29     58.29 o
 -18   6  14       10.40       34.00     58.29 o
 -16   6  14        8.16      -20.16     33.84 o
 -14   6  14        0.80       28.37     29.68 o
 -12   6  14       84.93       49.25     37.94 o
 -10   6  14       40.74       52.39     40.97 o
  -8   6  14       19.22      -24.29     28.62 o
  -6   6  14      199.69      197.42     40.49 o
  -4   6  14      220.03      210.78     39.28 o
  -2   6  14       78.89      117.56     42.83 o
   0   6  14      315.25      275.45     56.60 o
   2   6  14        0.13      -28.94     40.79 o
   4   6  14        7.65       70.19     49.72 o
 -19   7  14        6.94       82.58     68.01 o
 -17   7  14       27.91       38.86     63.15 o
 -15   7  14        3.61       18.72     33.54 o
 -13   7  14      500.08      510.17     54.98 o
 -11   7  14      472.13      562.40     52.89 o
  -9   7  14      381.74      371.03     63.41 o
  -7   7  14        0.02      -11.33     29.01 o
  -5   7  14        1.05        9.62     28.38 o
  -3   7  14        0.01        0.00     37.78 o
  -1   7  14       11.98       -2.08     43.72 o
   1   7  14       19.68      -21.12     39.39 o
   3   7  14        9.87      -53.44     41.22 o
 -18   8  14       42.87       53.44     72.87 o
 -16   8  14       45.39       62.61     46.28 o
 -14   8  14        0.11      -13.73     39.39 o
 -12   8  14      170.50      249.47     54.22 o
 -10   8  14        5.38       -6.32     37.44 o
  -8   8  14      225.56      196.45     42.14 o
  -6   8  14      292.68      318.06     47.14 o
  -4   8  14      205.93      123.36     41.07 o
  -2   8  14       43.31       41.00     42.83 o
   0   8  14       43.28       62.31     49.72 o
   2   8  14        0.12        3.99     47.72 o
 -17   9  14       34.30      -29.15     68.01 o
 -15   9  14      104.18       64.49     49.72 o
 -13   9  14       50.75       17.81     46.28 o
 -11   9  14      110.51      105.53     49.01 o
  -9   9  14      183.65      140.87     48.09 o
  -7   9  14       45.63        0.00     55.86 o
  -5   9  14       27.53       59.79     44.26 o
  -3   9  14        1.92       13.73     43.72 o
  -1   9  14       36.08      122.17    140.87 o
 -14  10  14        0.80      -64.25     42.83 o
 -12  10  14       75.07       65.42     51.18 o
 -10  10  14       25.33       33.46     45.52 o
  -8  10  14      221.75      228.55     58.39 o
  -6  10  14       62.15       23.77     47.72 o
  -4  10  14       85.45       36.70    116.59 o
  -9  11  14        1.75        2.43     48.09 o
 -23   1  15        0.00       -9.72     44.65 o
 -21   1  15       63.88      128.10     46.28 o
 -19   1  15      168.90      123.87     41.22 o
 -17   1  15       23.80       28.96     23.27 o
 -15   1  15       37.11       37.65     17.63 o
  -9   1  15       67.01       38.86     53.44 o
  -7   1  15       63.33       54.37     15.07 o
  -5   1  15       65.40       46.69     16.55 o
  -3   1  15     1510.15     1592.87    110.03 o
  -1   1  15       16.49       12.27     27.77 o
   1   1  15        9.46       47.73     39.39 o
   3   1  15       53.33       74.95    104.44 o
   5   1  15       23.05      127.23    121.44 o
 -22   2  15       67.51       58.29     44.65 o
 -20   2  15      101.60       71.70     42.83 o
 -18   2  15        9.42       68.01     53.44 o
 -16   2  15       16.92       -4.65     20.45 o
 -14   2  15       14.64       37.06     15.08 o
 -10   2  15       63.65       24.29     53.44 o
  -8   2  15       17.34       29.57     15.08 o
  -6   2  15        0.44       24.55     16.24 o
  -4   2  15       14.78       15.29     19.91 o
  -2   2  15      210.50      224.47     46.04 o
   0   2  15      475.38      398.15     65.58 o
   2   2  15       90.11       92.30     44.65 o
   4   2  15        4.36       12.05     42.83 o
 -23   3  15        0.45       33.17     49.72 o
 -21   3  15      202.17      218.60     72.87 o
 -19   3  15      404.17      233.17     68.01 o
 -17   3  15        4.17       -4.86     43.72 o
 -15   3  15        1.90        9.72     18.10 o
 -13   3  15        0.04        8.36     16.28 o
 -11   3  15        1.37       17.35     16.17 o
  -9   3  15      102.93       89.79     22.47 o
  -7   3  15       11.46       34.23     23.84 o
  -5   3  15      229.23      195.72     34.63 o
  -3   3  15     1173.47     1099.46     64.31 o
  -1   3  15      181.88      163.14     46.15 o
   1   3  15      197.65      258.93     51.52 o
   3   3  15        0.55      -27.25     41.29 o
 -22   4  15       25.23      -19.43     58.29 o
 -20   4  15       75.82       53.44     63.15 o
 -18   4  15       23.98       58.29     58.29 o
 -16   4  15        5.20       22.24     38.86 o
 -14   4  15       67.53       49.31     21.17 o
 -12   4  15        9.73        1.14     16.65 o
 -10   4  15        4.31        0.15     15.83 o
  -8   4  15       48.97       43.86     20.24 o
  -6   4  15        6.41      -16.55     31.38 o
  -4   4  15      263.22      357.16     40.90 o
  -2   4  15       79.15       43.72     37.78 o
   0   4  15        9.80       17.00     37.78 o
   2   4  15        0.00       28.76     42.83 o
   4   4  15       15.63       11.21     44.26 o
 -21   5  15        0.80       82.58     68.01 o
 -19   5  15       50.56       63.15     58.29 o
 -17   5  15        2.38      -38.86     48.58 o
 -15   5  15       92.66       65.58     37.78 o
 -13   5  15       64.16       36.80     27.94 o
 -11   5  15       36.65       27.75     22.59 o
  -9   5  15       14.04       42.33     22.82 o
  -7   5  15       29.99       10.88     31.78 o
  -5   5  15        3.53      -35.88     23.92 o
  -3   5  15      315.69      317.85     44.76 o
  -1   5  15       66.43       49.42     39.39 o
   1   5  15        3.87       16.60     40.79 o
   3   5  15      152.01      107.19     68.01 o
 -20   6  15        2.55       34.00     63.15 o
 -18   6  15       22.04       19.43     63.15 o
 -16   6  15        2.26        7.95     37.32 o
 -14   6  15       30.23       48.44     32.72 o
 -12   6  15      321.89      341.16     43.29 o
 -10   6  15       81.57       75.70     29.98 o
  -8   6  15        8.02        8.43     28.38 o
  -6   6  15      317.40      322.68     42.65 o
  -4   6  15       15.84       65.52     33.03 o
  -2   6  15       86.45       77.72     41.22 o
   0   6  15        8.60      -13.69     43.72 o
   2   6  15       16.61      -29.15     42.83 o
 -19   7  15        8.53      -48.58     58.29 o
 -17   7  15       34.45      116.59     68.01 o
 -15   7  15      195.63      182.25     49.72 o
 -13   7  15        6.34       12.16     45.23 o
 -11   7  15       19.71       29.91     30.66 o
  -9   7  15       20.36       13.36     31.07 o
  -7   7  15       11.97      -28.33     29.32 o
  -5   7  15      366.63      457.78     82.71 o
  -3   7  15       79.15       86.86     42.83 o
  -1   7  15        5.58        9.72     41.22 o
   1   7  15       16.48      -21.18     43.72 o
 -18   8  15        0.06        9.72     68.01 o
 -16   8  15       11.20        0.78     42.83 o
 -14   8  15       60.86       43.72     44.65 o
 -12   8  15      174.35      206.64     51.52 o
 -10   8  15       10.06      -38.17     35.94 o
  -8   8  15      126.70      161.00     40.90 o
  -6   8  15       39.39       46.15     37.78 o
  -4   8  15       31.84       51.49     42.02 o
  -2   8  15        0.44       48.58     44.65 o
 -15   9  15        4.52       30.23     46.28 o
 -13   9  15       49.61       70.44     48.09 o
 -11   9  15      126.16      160.31     51.52 o
  -9   9  15       54.56      -14.57     43.72 o
  -7   9  15        0.02       36.43     44.65 o
  -5   9  15       23.70      -11.08     42.83 o
  -3   9  15        0.98       -3.50     42.83 o
 -12  10  15       68.07       26.97     63.15 o
 -10  10  15       31.74       44.72     49.72 o
  -8  10  15       77.06       60.97     49.72 o
  -6  10  15        6.96      -55.18     43.72 o
 -22   0  16       20.20        9.72     63.15 o
 -20   0  16     2135.17     1850.80    131.16 o
 -18   0  16       81.20      102.01     48.58 o
 -16   0  16       14.14       24.29     29.15 o
  -8   0  16      363.29      416.32     38.86 o
  -6   0  16        4.00       24.90     31.92 o
  -4   0  16       61.83       58.29     43.72 o
  -2   0  16      796.43      845.25    102.01 o
   0   0  16       34.55       72.87     58.29 o
   2   0  16      116.50       97.15     68.01 o
 -23   1  16        5.28      -30.70     42.83 o
 -21   1  16      163.83      160.31     48.09 o
 -19   1  16      260.20      211.83     42.83 o
 -17   1  16        1.11        5.28     20.45 o
 -15   1  16        0.14       -4.00     14.80 o
  -9   1  16       89.31       97.15     63.15 o
  -7   1  16        0.35      -12.74     14.89 o
  -5   1  16     1329.46     1427.51     47.05 o
  -3   1  16      939.95      991.18     59.79 o
  -1   1  16       99.01       49.46     43.72 o
   1   1  16        0.77      -29.15     37.78 o
   3   1  16       96.13      236.77    116.59 o
 -22   2  16       16.13       28.37     42.83 o
 -20   2  16      955.00      563.50     87.44 o
 -18   2  16       40.55      -65.58     43.72 o
 -16   2  16       33.12       13.31     20.45 o
 -14   2  16        5.36       14.57     15.71 o
 -10   2  16       15.65       -4.86     53.44 o
  -8   2  16       24.03       34.35     15.19 o
  -6   2  16      196.14      220.39     24.00 o
  -4   2  16        0.19      -30.63     23.43 o
  -2   2  16       73.36       56.67     40.46 o
   0   2  16        0.00       59.77     39.39 o
   2   2  16       80.86       33.07     85.01 o
 -21   3  16        5.66       53.44     63.15 o
 -19   3  16       22.27       -4.86     48.58 o
 -17   3  16       10.05       -9.72     43.72 o
 -15   3  16       79.64       74.95     19.96 o
 -13   3  16       65.52       46.15     17.00 o
 -11   3  16      143.02      124.20     18.75 o
  -9   3  16       82.91       79.14     19.45 o
  -7   3  16      111.50       96.59     22.37 o
  -5   3  16      187.47      221.09     50.94 o
  -3   3  16       18.01       39.32     28.90 o
  -1   3  16      156.46      199.05     46.28 o
   1   3  16       64.71       44.11     51.01 o
 -20   4  16      109.86       82.58     63.15 o
 -18   4  16        5.81       24.29     48.58 o
 -16   4  16       79.03       88.83     35.94 o
 -14   4  16       39.79       25.29     18.73 o
 -12   4  16      285.20      319.89     29.70 o
 -10   4  16        0.13      -18.97     21.87 o
  -8   4  16       12.89       10.40     20.65 o
  -6   4  16       30.11       13.73     25.52 o
  -4   4  16      361.62      411.59     43.77 o
  -2   4  16       12.29      -10.69     52.90 o
   0   4  16       67.37       60.72     44.65 o
   2   4  16        5.48       45.52     46.28 o
 -21   5  16        1.77        0.00     58.29 o
 -19   5  16        3.97        4.86     53.44 o
 -17   5  16        1.03        0.00     48.58 o
 -15   5  16       47.01       21.28     35.94 o
 -13   5  16       10.37      -10.55     54.01 o
 -11   5  16      155.19      144.39     27.08 o
  -9   5  16       33.97       70.41     27.71 o
  -7   5  16      283.28      363.69     43.66 o
  -5   5  16      932.18     1101.83     68.24 o
  -3   5  16      140.58      128.81     38.02 o
  -1   5  16        1.24       -2.43     37.78 o
   1   5  16        0.02      -56.68     37.78 o
 -20   6  16        3.14      -68.01     58.29 o
 -18   6  16        6.37      116.59     63.15 o
 -16   6  16        7.72       43.28     58.29 o
 -14   6  16        1.82       25.17     50.59 o
 -12   6  16       20.64      -20.62     39.21 o
 -10   6  16       66.58       27.75     29.32 o
  -8   6  16        2.50       21.98     28.90 o
  -6   6  16        0.26       10.92     30.60 o
  -4   6  16       49.78       54.97     33.42 o
  -2   6  16       85.43      118.20     51.01 o
   0   6  16       61.86        1.75     42.83 o
 -17   7  16       85.04       14.57     44.65 o
 -15   7  16       46.09       51.01     41.22 o
 -13   7  16      115.22      159.59     46.28 o
 -11   7  16      143.30       91.41     36.42 o
  -9   7  16        0.05       -7.29     30.17 o
  -7   7  16      390.89      302.66     45.52 o
  -5   7  16      356.72      414.34     58.39 o
  -3   7  16       18.64       -4.86     41.22 o
  -1   7  16        0.50      -46.15     37.78 o
 -16   8  16       13.53      -14.38     55.86 o
 -14   8  16        0.17       24.68     77.72 o
 -12   8  16        5.75       15.18     40.79 o
 -10   8  16       78.74       73.41     82.58 o
  -8   8  16      256.06      276.07     52.50 o
  -6   8  16       11.46       59.41     48.58 o
  -4   8  16        0.03      -31.58     41.22 o
 -13   9  16       18.04      -11.08     42.83 o
 -11   9  16       15.58        1.94     42.83 o
  -9   9  16        1.39       30.64     44.26 o
  -7   9  16       20.38      -13.02     42.83 o
 -21   1  17        7.73       -7.29     37.78 o
 -19   1  17        4.92      -48.58     43.72 o
 -17   1  17       14.28       15.17     21.90 o
  -9   1  17       39.86       48.58     20.61 o
  -7   1  17       33.72       -9.96     19.94 o
  -5   1  17       52.31       63.92     32.50 o
  -3   1  17       88.19      113.42     39.39 o
  -1   1  17       82.48      150.59     63.15 o
   1   1  17       23.29       60.72     44.65 o
 -22   2  17       26.03       -2.43     41.22 o
 -20   2  17       25.54      -24.29     48.58 o
 -18   2  17       24.62        0.00     43.72 o
 -16   2  17       24.03       34.00     18.10 o
 -14   2  17      155.08      160.31     34.00 o
 -10   2  17       23.39       12.77     17.77 o
  -8   2  17        0.01      -10.10     15.75 o
  -6   2  17      157.72      220.59     32.96 o
  -4   2  17       96.67      122.36     31.78 o
  -2   2  17        2.35      -46.37     30.91 o
   0   2  17        7.11      -33.12     43.72 o
 -21   3  17       14.34       68.01     63.15 o
 -19   3  17        9.80        0.00     48.58 o
 -17   3  17       16.78       -4.86     43.72 o
 -15   3  17       25.02       60.72     19.43 o
 -13   3  17       88.97       65.91     17.04 o
 -11   3  17        1.68       -5.40     18.23 o
  -9   3  17        2.05        1.44     18.09 o
  -7   3  17      107.64       94.27     28.14 o
  -5   3  17       81.15      116.84     30.66 o
  -3   3  17      163.29      205.42     66.08 o
  -1   3  17       20.77      -11.80     43.72 o
 -20   4  17        8.26       19.43     58.29 o
 -18   4  17        1.76       -9.72     48.58 o
 -16   4  17        9.00       26.72     30.91 o
 -14   4  17        1.06      -30.10     20.07 o
 -12   4  17       26.31       26.26     18.68 o
 -10   4  17        1.80       16.38     23.43 o
  -8   4  17       42.79       22.94     25.48 o
  -6   4  17      214.41      250.32     61.29 o
  -4   4  17      168.30      162.23     36.57 o
  -2   4  17       18.53       16.95     31.78 o
   0   4  17       43.42      -12.95    106.87 o
 -19   5  17       14.19      -53.44     53.44 o
 -17   5  17        0.16      -42.95     32.50 o
 -15   5  17       12.34       30.68     32.50 o
 -13   5  17       42.44       34.00     28.46 o
 -11   5  17       21.95       54.49     28.14 o
  -9   5  17      103.15      127.51     32.96 o
  -7   5  17      209.99      182.09     35.55 o
  -5   5  17       50.18       40.25     31.42 o
  -3   5  17       19.62       12.21     32.42 o
  -1   5  17        0.06       60.72     44.65 o
 -18   6  17       11.15       97.15     63.15 o
 -16   6  17       33.07       82.58     41.22 o
 -14   6  17       62.02       52.97     35.94 o
 -12   6  17        6.04       19.17     28.14 o
 -10   6  17       13.48       18.48     28.90 o
  -8   6  17       32.90       15.09     29.83 o
  -6   6  17       38.02       39.69     33.54 o
  -4   6  17        3.12       -9.72     37.78 o
  -2   6  17        2.35      -26.94     55.86 o
 -17   7  17       51.43       93.68    109.30 o
 -15   7  17        8.93        8.03     38.50 o
 -13   7  17        0.01      -51.52     34.35 o
 -11   7  17        7.73       46.73     35.94 o
  -9   7  17      172.85       97.96     48.58 o
  -7   7  17      255.82      252.31     49.72 o
  -5   7  17        0.02       24.08     39.39 o
 -14   8  17       40.42        1.90     41.29 o
 -12   8  17       45.12       89.87     44.65 o
 -10   8  17       15.54      -19.43     37.78 o
  -8   8  17       10.89       -7.18     39.39 o
 -20   0  18        0.71      -29.15     48.58 o
 -18   0  18       92.71      109.30     30.91 o
  -8   0  18      366.65      364.13     39.39 o
  -6   0  18      557.96      650.94     77.72 o
  -4   0  18      266.40      315.75     68.01 o
  -2   0  18       55.28      -63.15     48.58 o
 -21   1  18      187.28       87.44     44.65 o
 -19   1  18       15.54       48.58     48.58 o
 -17   1  18        2.79       -4.13     17.63 o
  -9   1  18        0.33       -7.19     17.24 o
  -7   1  18      990.06     1159.43     61.83 o
  -5   1  18        2.25       17.00     30.91 o
  -3   1  18       64.56      123.12     77.72 o
  -1   1  18        0.37       18.82     40.79 o
 -20   2  18        0.03      -48.58     43.72 o
 -18   2  18       14.66       29.15     38.86 o
 -16   2  18        6.35       11.77     15.65 o
 -10   2  18       18.08       -4.41     20.93 o
  -8   2  18      221.95      203.79     22.90 o
  -6   2  18      622.29      647.82     58.29 o
  -4   2  18       29.04       65.58     37.78 o
  -2   2  18       24.68       -5.78     35.94 o
 -19   3  18        0.97      -19.43     48.58 o
 -17   3  18       43.28       12.14     30.91 o
 -15   3  18      257.00      238.41     22.98 o
 -13   3  18        5.50        4.19     15.25 o
 -11   3  18        4.67       14.15     17.06 o
  -9   3  18       30.25       66.07     35.04 o
  -7   3  18      129.09      109.17     30.66 o
  -5   3  18      175.46      221.74     37.64 o
  -3   3  18        2.37       21.86     37.78 o
 -18   4  18       12.38       48.58     53.44 o
 -16   4  18      117.59       97.15     34.35 o
 -14   4  18        0.00       31.17     22.01 o
 -12   4  18       53.66       33.00     21.44 o
 -10   4  18        8.51       -4.80     23.72 o
  -8   4  18       53.89       80.33     28.73 o
  -6   4  18      261.94      212.58     38.47 o
  -4   4  18        6.08       15.11     29.83 o
 -17   5  18       35.77       64.03     37.32 o
 -15   5  18      148.61      143.62     39.39 o
 -13   5  18       10.01       15.32     28.46 o
 -11   5  18       38.29       50.38     28.95 o
  -9   5  18       51.68       72.35     30.66 o
  -7   5  18       45.94       76.29     32.24 o
  -5   5  18      304.04      334.59     78.00 o
 -16   6  18      120.86       93.27     42.83 o
 -14   6  18       60.10       74.63     37.32 o
 -12   6  18       17.09       26.72     30.91 o
 -10   6  18        5.06      -42.64     55.86 o
  -8   6  18        1.48       36.09     35.94 o
  -6   6  18       24.56       55.76     39.39 o
 -13   7  18       12.25        2.43     37.78 o
 -11   7  18       95.13       87.44     41.22 o
  -9   7  18       71.63       47.10     39.39 o
 -19   1  19        0.48       48.58     43.72 o
 -17   1  19        8.73       -2.43     20.61 o
  -9   1  19       24.37       43.95     21.03 o
  -7   1  19        7.07       52.90     30.35 o
  -5   1  19       28.43       38.86     34.35 o
 -18   2  19        5.61       58.29     38.86 o
 -16   2  19        0.25      -14.20     22.13 o
 -14   2  19       44.57       82.58     29.15 o
 -12   2  19        0.55       34.00     29.15 o
 -10   2  19      123.85      149.31     19.17 o
  -8   2  19      568.37      500.35     46.28 o
  -6   2  19        3.18       -8.10     30.35 o
  -4   2  19       64.43       41.95     72.87 o
 -17   3  19        3.51      -26.72     27.48 o
 -15   3  19       20.44       42.66     28.38 o
 -13   3  19        5.55       -8.69     18.55 o
 -11   3  19        1.88       -9.31     19.83 o
  -9   3  19        2.99       -9.11     24.86 o
  -7   3  19       27.71       92.30     34.35 o
  -5   3  19      114.52       72.02     39.39 o
 -16   4  19        7.62      -17.00     30.91 o
 -14   4  19        5.45       40.86     48.58 o
 -12   4  19        3.18      -11.66     22.67 o
 -10   4  19       33.82       30.28     42.10 o
  -8   4  19      285.59      317.81     41.47 o
  -6   4  19       38.97       46.15     37.78 o
 -15   5  19       13.66       -4.86     34.35 o
 -13   5  19       14.68       12.14     30.91 o
 -11   5  19       11.36       26.72     30.91 o
  -9   5  19        2.91        8.69     32.50 o
 -10   0  20      614.81      611.17     87.44 o
  -8   0  20      179.47      160.31     53.44 o
 -11   1  20       19.90        6.94     23.32 o
  -9   1  20        1.58       36.43     27.48 o
 -16   2  20       55.81       17.00     26.72 o
 -12   2  20        9.13       -8.22     22.13 o
 -10   2  20       58.87       75.29     27.48 o
  -8   2  20       88.06       87.44     34.35 o
 -15   3  20        1.24      -19.43     29.15 o
 -13   3  20        0.11       13.73     20.45 o
 -11   3  20       41.03        3.34     24.14 o
 
